# Supplementary material for: A Comprehensive Analysis of the ceRNA Network and Hub Genes in Avian Leukosis Virus Subgroup J and Infectious Bursal Disease Virus Superinfection
Source: Animals (Basel). 2024 Nov 28;14(23):3449. doi: 10.3390/ani14233449 (PMC11640342; doi:10.3390/ani14233449)
Supplement: Supplementary file 1 [file animals-14-03449-s001.zip]

Archive with 10 entries (10 files):
- Figure S1.jpg
- Supplementary Table S1_Primers.xlsx
- Supplementary Table S2_clean reads and unmapped reads.xlsx
- Supplementary Table S3_all.diff.annotation.xls
- Supplementary Table S4_synergistic activation.venn.annot.xls
- Supplementary Table S5_special activation.venn.annot.xls
- Supplementary Table S6_GO_synergistic activation.xls
- Supplementary Table S7_KEGG_synergistic activation.xls
- Supplementary Table S8_GO_special activation.xls
- Supplementary Table S9_KEGG_special activation.xls
