# Supplementary material for: A Comprehensive Analysis of the ceRNA Network and Hub Genes in Avian Leukosis Virus Subgroup J and Infectious Bursal Disease Virus Superinfection
Source: Animals (Basel). 2024 Nov 28;14(23):3449. doi: 10.3390/ani14233449 (PMC11640342; doi:10.3390/ani14233449)
Supplement: Supplementary file 1 [file animals-14-03449-s001.zip › Supplementary Table S1_Primers.xlsx]

## Sheet: Sheet1
miR-19a-3p	F	TGUGCAAAUCTAUGCAAAACUGA
	R	GTGCAGGGTCCGAGGT
	RT	GTCGTATCCAGTGCAGGGTCCGAGGTATTCGCACTGCAGGAAA
miR-223	F	GUCAGUUUGUCAAAUACCCC
	R	GTGCAGGGTCCGAGGT
	RT	GTCGTATCCAGTGCAGGGTCCGAGGTATTCGCACTGCAGGAAA
miR-106-3p	F	UUUUCACGAAUGUCACGUCCAU
	R	GTGCAGGGTCCGAGG
	RT	GTCGTATCCAGTGCAGGGTCCGAGGTATTCGC ACTGCAGGAAA
miR-9-5p	F	AGAAACCAAUAGAUCGACAUAC
	R	AGAAACCAAUAGAUCGACAUAC
	RT	GTCGTATCCAGTGCAGGGTCCGAGGTATTCGC ACTGCAGGAAA
FILIP1L	F	CAGGAAGTTGACAAACTCAACA
	R	AAGGCTTCCCAAGCTTAACTG
DCX	F	GTGGTCCCGAAAAATTCCGC
	R	CTCGAGGTCCCATTTGCTGA
STAP	F	GAAGACCCTCCTTGACGCTC
	R	CCTCCTTCGGGGAAGTTGAG
TLR5	F	GTTCTTTCCTCATTGGAAAGGC
	R	CTTTTGCTGTAGCACAATGGA
XR.001466535.2	F	AGCCCTTTAAATGCTGCCCT
	R	ACACGTCTGTCGTCATTCCC
MSTRG.5070.26	F	GAGGTCGAAGCCCCAAACAA
	R	GGAGGCCTGGTGTACTCAGA
XR.001469309.2	F	CCTTCACTTTGCTTGGGCAC
	R	TTGCTGTGGAAACCCACACT
MSTRG.9448.2	F	CCTTACATCTGCCCCACCAG
	R	TTGACTGTGTGGTATCGCCC
