# Supplementary material for: A Comprehensive Analysis of the ceRNA Network and Hub Genes in Avian Leukosis Virus Subgroup J and Infectious Bursal Disease Virus Superinfection
Source: Animals (Basel). 2024 Nov 28;14(23):3449. doi: 10.3390/ani14233449 (PMC11640342; doi:10.3390/ani14233449)
Supplement: Supplementary file 1 [file animals-14-03449-s001.zip › Supplementary Table S2_clean reads and unmapped reads.xlsx]

## Sheet: clean reads
Sample	Raw Datas	Clean Datas (%)	Adapter (%)	Low Quality (%)	poly A (%)	N (%)
Mock-1	161042434	160341822 (99.56%)	152538 (0.09%)	547760 (0.34%)	0(0.00%)	314(0.00%)
Mock-2	96406664	95915990 (99.49%)	100756 (0.10%)	389810 (0.40%)	0(0.00%)	108 (0.00%)
Mock-3	104599014	104189010 (99.61%)	83836 (0.08%)	326018 (0.31%)	0(0.00%)	150 (0.00%)
ALV-J-1	82810272	82507028 (99.63%)	57408 (0.07%)	245836 (0.30%)	0(0.00%)	0(0.00%)
ALV-J-2	93646878	93268252 (99.60%)	71074 (0.08%)	307552 (0.33%)	0(0.00%)	0(0.00%)
ALV-J-3	84303130	83975442 (99.61%)	56368 (0.07%)	271320 (0.32%)	0(0.00%)	0(0.00%)
IBDV-1	94677998	94276098 (99.58%)	78282 (0.08%)	323618 (0.34%)	0(0.00%)	0(0.00%)
IBDV-2	79634264	79284202 (99.56%)	61598 (0.08%)	288464 (0.36%)	0(0.00%)	0(0.00%)
IBDV-3	89918064	89543018 (99.58%)	69300 (0.08%)	305746 (0.34%)	0(0.00%)	0(0.00%)
Co-infection-1	90578410	90159236 (99.54%)	84642 (0.09%)	334532 (0.37%)	0(0.00%)	0(0.00%)
Co-infection-2	87663126	87336966 (99.63%)	62362 (0.07%)	263798 (0.30%)	0(0.00%)	0(0.00%)
Co-infection-3	77354364	77019414 (99.57%)	61106 (0.08%)	273844 (0.35%)	0(0.00%)	0(0.00%)

## Sheet: unmapped reads
Sample	Clean Datas	Mapped Reads (%)	Unmapped Reads (%)
Mock-1	160341822	2036812 (1.27%)	158305010 (98.73%)
Mock-2	95915990	4865098 (5.07%)	91050892 (94.93%)
Mock-3	104189010	4865098 (3.56%)	100483004 (96.44%)
ALV-J-1	82507028	4865098 (0.74%)	81895790 (99.26%)
ALV-J-2	93268252	709826 (0.76%)	92558426 (99.24%)
ALV-J-3	83975442	668682 (0.80%)	83306760 (99.20%)
IBDV-1	94276098	1485148 (1.58%)	92790950 (98.42%)
IBDV-2	79284202	941144 (1.19%)	78343058 (98.81%)
IBDV-3	89543018	1018330 (1.14%)	88524688 (98.86%)
Co-infection-1	90159236	1018330 (1.10%)	89167918 (98.90%)
Co-infection-2	87336966	1128738 (1.29%)	89167918 (98.71%)
Co-infection-3	77019414	1128738 (1.22%)	89167918 (98.78%)
