# Supplementary material for: A Comprehensive Analysis of the ceRNA Network and Hub Genes in Avian Leukosis Virus Subgroup J and Infectious Bursal Disease Virus Superinfection
Source: Animals (Basel). 2024 Nov 28;14(23):3449. doi: 10.3390/ani14233449 (PMC11640342; doi:10.3390/ani14233449)
Supplement: Supplementary file 1 [file animals-14-03449-s001.zip › Supplementary Table S4_synergistic activation.venn.annot.xls]

## Sheet: mRNA_synergistic activation
id	ALV-J-1_fpkm	ALV-J-2_fpkm	ALV-J-3_fpkm	Co-infection-1_fpkm	Co-infection-2_fpkm	Co-infection-3_fpkm	IBDV-1_fpkm	IBDV-2_fpkm	IBDV-3_fpkm	Mock-1_fpkm	Mock-2_fpkm	Mock-3_fpkm	ALV-J-1_count	ALV-J-2_count	ALV-J-3_count	Co-infection-1_count	Co-infection-2_count	Co-infection-3_count	IBDV-1_count	IBDV-2_count	IBDV-3_count	Mock-1_count	Mock-2_count	Mock-3_count	Symbol	Description	KEGG_A_class	KEGG_B_class	Pathway	K_ID	GO Component	GO Function	GO Process
MSTRG.13833	0.14	0.05	0.02	0.06	0.21	0.19	0.12	4.66	0.21	62.85	13.82	0.21	8	3	1	4	15	10	8	277	14	8345	1055	16	Ttn	connectin/titin, partial [Gallus gallus]	Human Diseases;Human Diseases	Cardiovascular diseases;Cardiovascular diseases	ko05410//Hypertrophic cardiomyopathy (HCM);ko05414//Dilated cardiomyopathy (DCM)	K12567;K12567	GO:0030017//sarcomere	GO:0005515//protein binding	GO:0007507//heart development;GO:0030239//myofibril assembly
MSTRG.20450	0	0	0	0	0	0	0	0	0	6.22	3.88	0	0	0	0	0	0	0	0	0	0	201	72	0	PPP1R27	protein phosphatase 1 regulatory subunit 27 [Numida meleagris]	-	-	-	-	-	GO:0019899//enzyme binding	GO:0010921//regulation of phosphatase activity
MSTRG.25843	0.03	0.05	0	0.05	0.09	0.06	0.16	0.16	0.1	4.26	1.06	0.02	1	2	0	2	4	2	7	6	4	350	50	1	Gpd1	glycerol-3-phosphate dehydrogenase 1 [Gallus gallus]	Metabolism	Lipid metabolism	ko00564//Glycerophospholipid metabolism	K00006	GO:0031988//membrane-bounded vesicle;GO:0043231//intracellular membrane-bounded organelle;GO:0044444//cytoplasmic part	GO:0000166//nucleotide binding;GO:0016616//oxidoreductase activity, acting on the CH-OH group of donors, NAD or NADP as acceptor;GO:0016901//oxidoreductase activity, acting on the CH-OH group of donors, quinone or similar compound as acceptor;GO:0046983//protein dimerization activity;GO:0048037//cofactor binding	GO:0006006//glucose metabolic process;GO:0006072//glycerol-3-phosphate metabolic process;GO:0006110//regulation of glycolytic process;GO:0006641//triglyceride metabolic process;GO:0006839//mitochondrial transport;GO:0019674//NAD metabolic process;GO:0034612//response to tumor necrosis factor;GO:0046473//phosphatidic acid metabolic process;GO:0051591//response to cAMP;GO:0055114//oxidation-reducti…
MSTRG.26126	0.42	0.37	0.41	1.98	2.58	2.37	1.85	2.44	1.66	3.33	12.37	6.18	4	4	4	22	30	21	21	24	18	73	156	77	--	-	-	-	-	-	-	-	-
MSTRG.26284	3.52	8.04	3.46	1.52	2.46	1.78	78.39	79.32	102.63	19.83	12.79	5.81	24.54	65.4	24.82	13.1	21.01	12	676.6	587.9	841.66	329.82	123.37	54.88	IGHV3-23	immunoglobulin heavy chain, partial [Gallus gallus]	-	-	-	-	GO:0016020//membrane;GO:0031988//membrane-bounded vesicle;GO:0044421//extracellular region part	GO:0005488//binding	GO:0002431//Fc receptor mediated stimulatory signaling pathway;GO:0006897//endocytosis;GO:0006952//defense response;GO:0006956//complement activation;GO:0038093//Fc receptor signaling pathway
MSTRG.26768	4.22	3.11	3.58	13.25	20.31	21.12	11.44	18.6	11.31	36.59	32.37	17.83	54.29	44.15	45.94	178.97	324.29	252.12	177.74	243.84	165.58	1077.66	554.32	298.06	--	immunoglobulin-like receptor CHIR-AB-580 precursor, partial [Gallus gallus]	-	-	-	-	-	-	-
MSTRG.8650	0.92	1.13	0.84	1.6	1.54	1.09	2.17	1.3	1.47	1.49	5.52	3.19	42	58	39	85	86	46	118	61	76	156	333	190	Samd12	sterile alpha motif domain-containing protein 12-like isoform X2 [Coturnix japonica]	-	-	-	-	-	-	-
ncbi_100359387	0	0	0	0.08	0	0.02	0.09	0.06	0.06	0.71	0.28	0.1	0	0	0	6	0	1	6	5	4	107	23	7	CARNS1	carnosine synthase 1 isoform X1	Metabolism;Metabolism;Metabolism	Amino acid metabolism;Metabolism of other amino acids;Amino acid metabolism	ko00330//Arginine and proline metabolism;ko00410//beta-Alanine metabolism;ko00340//Histidine metabolism	K14755;K14755;K14755	-	GO:0016881//acid-amino acid ligase activity;GO:0036094//small molecule binding;GO:0043169//cation binding	GO:0035498//carnosine metabolic process
ncbi_100857105	6.68	4.75	4.47	22.18	48.34	22.53	33.36	34.84	15.66	17.22	15.24	15.26	310	248	210	1197	2735	970	1843	1663	825	1835	934	924	SERPINF2	alpha-2-antiplasmin	-	-	-	-	GO:0031988//membrane-bounded vesicle;GO:0043234//protein complex;GO:0044421//extracellular region part;GO:0044464//cell part	GO:0046983//protein dimerization activity	GO:0001568//blood vessel development;GO:0001819//positive regulation of cytokine production;GO:0003072//renal control of peripheral vascular resistance involved in regulation of systemic arterial blood pressure;GO:0006357//regulation of transcription from RNA polymerase II promoter;GO:0008284//positive regulation of cell proliferation;GO:0010557//positive regulation of macromolecule biosynthetic …
ncbi_100857214	1.47	2.18	1.39	5.46	5.6	3.97	4.3	4.38	3.62	7.93	10	8.5	43.79	73.2	42.11	189.71	204.1	110.04	152.85	134.6	122.84	544.59	394.52	331.48	TUBA4B	tubulin alpha-4A chain	Cellular Processes;Cellular Processes;Cellular Processes;Cellular Processes	Cellular community - eukaryotes;Transport and catabolism;Cell growth and death;Cellular community - eukaryotes	ko04530//Tight junction;ko04145//Phagosome;ko04210//Apoptosis;ko04540//Gap junction	K07374;K07374;K07374;K07374	GO:0015630//microtubule cytoskeleton;GO:0031988//membrane-bounded vesicle;GO:0032991//macromolecular complex	GO:0005198//structural molecule activity;GO:0017111//nucleoside-triphosphatase activity;GO:0032550//purine ribonucleoside binding	GO:0043623//cellular protein complex assembly;GO:0044763//single-organism cellular process
ncbi_100857277	0.07	0	0.07	0.49	0.35	0	0.42	0.9	0.38	19.23	3.72	0.76	1	0	1	8	6	0	7	13	6	621	69	14	SLN	sarcolipin	-	-	-	-	-	-	-
ncbi_100857380	0.69	0.47	0.18	0.63	0.55	0.96	0.63	1.12	0.98	3.42	2	0.88	34	26	9	36	33	44	37	57	55	389	131	57	NR4A1	nuclear receptor subfamily 4 group A member 1	Environmental Information Processing;Environmental Information Processing;Organismal Systems;Organismal Systems	Signal transduction;Signal transduction;Endocrine system;Endocrine system	ko04151//PI3K-Akt signaling pathway;ko04010//MAPK signaling pathway;ko04925//Aldosterone synthesis and secretion;ko04927//Cortisol synthesis and secretion	K04465;K04465;K04465;K04465	GO:0043231//intracellular membrane-bounded organelle;GO:0043234//protein complex	GO:0000981//RNA polymerase II transcription factor activity, sequence-specific DNA binding;GO:0003677//DNA binding;GO:0038023//signaling receptor activity;GO:0046914//transition metal ion binding;GO:0046983//protein dimerization activity	GO:0001936//regulation of endothelial cell proliferation;GO:0006357//regulation of transcription from RNA polymerase II promoter;GO:0007519//skeletal muscle tissue development;GO:0009755//hormone-mediated signaling pathway;GO:0043066//negative regulation of apoptotic process;GO:0043534//blood vessel endothelial cell migration;GO:0071363//cellular response to growth factor stimulus
ncbi_100857417	16.69	21.38	14.91	69.84	84.01	84.84	69.48	53.01	55.72	84.78	153.36	128.22	520	749	470	2530	3191	2452	2577	1699	1971	6067	6308	5211	PLVAP	plasmalemma vesicle-associated protein	-	-	-	-	GO:0044459//plasma membrane part	-	GO:0002687//positive regulation of leukocyte migration;GO:0019221//cytokine-mediated signaling pathway
ncbi_100857433	6.12	5.11	5.38	5.78	7.34	5.29	7.67	5.73	7	12.2	16.15	7.77	206.43	194.41	181.45	224.12	297.62	164.72	305.02	198	265.34	946.7	709.24	342.36	PLIN4	perilipin-4 isoform X1	-	-	-	-	GO:0043227//membrane-bounded organelle;GO:0043232//intracellular non-membrane-bounded organelle	-	-
ncbi_100857535	2.12	2.65	2.69	2.83	2.76	2.99	3.24	3	2.54	4.23	5.02	4.1	75	105	96	116	119	98	136	109	102	343	234	189	TPGS1	tubulin polyglutamylase complex subunit 1	-	-	-	-	-	GO:0015631//tubulin binding;GO:0070739//protein-glutamic acid ligase activity	GO:0003006//developmental process involved in reproduction;GO:0007267//cell-cell signaling;GO:0018200//peptidyl-glutamic acid modification;GO:0044707//single-multicellular organism process;GO:0051640//organelle localization
ncbi_100857587	5.13	7.41	4.93	15.61	13.06	15.98	16.85	14.51	14.24	10.21	8.2	8.68	362.04	585.99	344.31	1293.78	1150.4	1023.4	1423.01	1076.52	1138.59	1717.57	762.7	793.82	DAPK2	death-associated protein kinase 2 isoform X1	Cellular Processes	Transport and catabolism	ko04140//Autophagy - animal	K08803	GO:0044424//intracellular part	GO:0004672//protein kinase activity;GO:0005515//protein binding;GO:0032550//purine ribonucleoside binding	GO:0006464//cellular protein modification process;GO:0097193//intrinsic apoptotic signaling pathway
ncbi_100857622	7.6	8.19	9.33	3.82	3.6	2.65	3.33	3.76	3.74	6.37	5.08	5.25	161	195	200	94	93	52	84	82	90	310	142	145	LOC100857622	3-beta-hydroxysteroid-Delta(8),Delta(7)-isomerase	Metabolism;Metabolism	Global and overview maps;Lipid metabolism	ko01100//Metabolic pathways;ko00100//Steroid biosynthesis	K01824;K01824	-	-	GO:0044699//single-organism process
ncbi_100857637	0.45	0.71	0.36	1.88	1.94	1.48	1.87	1.59	1.54	2.66	5.39	3.75	26.61	47.74	20.66	125.3	135.65	78.9	128.71	96.95	99.91	352.28	408.49	281	TLE1L	transducin-like enhancer protein 1 isoform X1	-	-	-	-	-	-	GO:0010468//regulation of gene expression
ncbi_100857679	0.25	0.66	0.15	2.22	1.43	1.32	1.73	2	1.38	6.08	4.11	6.66	8	24	5	84	57	40	67	67	51	455	177	283	CORO6	coronin-6 isoform X1	-	-	-	-	-	-	-
ncbi_100857728	1.38	1.35	1.02	4.55	5.68	6.26	4.65	3.46	3.01	5.82	12.68	8.74	51	56	38	195	255	214	204	131	126	493	617	420	SHE	SH2 domain-containing adapter protein E	-	-	-	-	-	-	-
ncbi_100858066	1.01	1.57	1.03	4.7	2.39	1.63	2.02	2.72	1.96	4.99	5.55	5.64	28	49	29	152	81	42	67	78	62	319	204	205	LRG1	leucine-rich alpha-2-glycoprotein	-	-	-	-	GO:0031988//membrane-bounded vesicle;GO:0044421//extracellular region part	GO:0005126//cytokine receptor binding	GO:0017015//regulation of transforming growth factor beta receptor signaling pathway;GO:0045444//fat cell differentiation;GO:0045765//regulation of angiogenesis
ncbi_100858620	0	0	0.05	0	0	0	0.05	0	0	0.2	1.04	0.2	0	0	1.05	0	0	0	1.07	0	0	8.65	26.45	5.08	CLC2LL	C-type lectin domain family 2 member B isoform X1	-	-	-	-	-	-	-
ncbi_100858625	14	14.93	14.28	32.69	40.37	30.06	44.1	47.92	39.6	23.15	17.83	25.51	1671	2003	1725	4537	5874	3328	6266	5884	5366	6346	2810	3972	CLMN	calmin	-	-	-	-	-	-	-
ncbi_100858751	2.34	2.65	1.09	27.39	25.59	30.05	18.91	27.6	17.07	40.21	49.56	36.51	57.03	74.08	27.91	799.44	776.58	691.09	559.43	710.22	478.19	2285.02	1627.35	1186.29	FCER2	C-type lectin domain family 17, member A isoform X1	Organismal Systems	Immune system	ko04640//Hematopoietic cell lineage	K06468	GO:0044464//cell part	GO:0048029//monosaccharide binding	-
ncbi_100858814	0	0	0	0	0	0	0	0	0	1.32	0.62	0	0	0	0	0	0	0	0	0	0	46	13	0	LOC100858814	uncharacterized protein LOC100858814 isoform X2	-	-	-	-	-	GO:0003824//catalytic activity	-
ncbi_100858920	0.85	0.88	1.16	1.01	0.39	0.41	0.79	1.19	0.99	8.67	2.21	0.79	18	21	25	25	10	8	20	26	24	423	62	22	SYPL2	synaptophysin-like protein 2	-	-	-	-	GO:0016023//cytoplasmic, membrane-bounded vesicle;GO:0031224//intrinsic component of membrane	-	GO:0006875//cellular metal ion homeostasis;GO:0048856//anatomical structure development;GO:0051234//establishment of localization
ncbi_100858939	0.47	1.09	0.86	1.23	0.98	0.78	0.71	1.05	0.9	1.41	2.47	1.78	16	42	30	49	41	25	29	37	35	111	112	79	DHRS13	dehydrogenase/reductase SDR family member 13 isoform X1	-	-	-	-	-	-	-
ncbi_100858989	3.08	2.76	2.95	2.37	2.43	3.32	2.76	2.15	2.24	1.34	0.93	1.68	131	132	127	117	126	131	140	94	108	131	52	93	CA13	carbonic anhydrase 13	Metabolism	Energy metabolism	ko00910//Nitrogen metabolism	K01672	GO:0044444//cytoplasmic part	GO:0046914//transition metal ion binding	GO:0044237//cellular metabolic process
ncbi_100858999	0.34	0.53	0.41	1.53	1.54	1.84	1.08	1.15	0.86	2.47	2.2	2.94	20	35	24	104	110	100	75	69	57	331	170	224	ADAMTS4	A disintegrin and metalloproteinase with thrombospondin motifs 4	-	-	-	-	-	-	-
ncbi_100859189	74.95	86.34	96.87	2.18	0.59	1.13	14.05	19.97	22.47	11.18	2.51	1.27	1357	1758	1775	46	13	19	303	372	462	465	60	30	MZB1	marginal zone B- and B1-cell-specific protein	-	-	-	-	-	-	-
ncbi_100859431	4.32	4.6	4.05	13.81	12.97	12.79	11.33	12.02	12.23	19.1	23.83	20.21	334.7	400.53	317.72	1244.09	1224.81	919	1044.5	958.02	1076	3398.02	2436.79	2042.23	AEBP1	adipocyte enhancer-binding protein 1	-	-	-	-	-	-	-
ncbi_100859584	2.28	2.81	2.31	5.07	7.2	4.45	5.32	4.67	5.24	7.67	11.27	8.06	150	208	154	388	578	272	417	316	392	1160	980	692	GAS2L1	GAS2-like protein 1	-	-	-	-	GO:0015630//microtubule cytoskeleton	GO:0030674//protein binding, bridging	GO:0022402//cell cycle process;GO:0033554//cellular response to stress
ncbi_100859599	52.06	57.58	57.08	20.45	17.85	18.2	17.39	20.91	25.41	40.7	27.41	31.06	1035.57	1288	1149	473	433	336	412	428	574	1860	720	806.15	RHOG	rho-related GTP-binding protein RhoG	-	-	-	-	-	-	-
ncbi_100859612	0.64	0.82	0.24	2.38	3.47	2.55	2.7	2.3	1.54	4.56	8.31	5.32	21	30	8	90	138	77	104	77	57	340	357	226	EMID1	EMI domain-containing protein 1 isoform X1	-	-	-	-	-	-	-
ncbi_100859787	0.02	0.08	0.13	0.2	0.3	0.26	0.15	0.25	0.43	0.4	0.99	0.68	2	8	11	20	32	21	15	22	42	79	113	77	AMER3	APC membrane recruitment protein 3	-	-	-	-	-	-	-
ncbi_101747234	1.75	2.67	2.27	8.13	11.6	7	9.82	8.96	10.79	15.5	35.74	20.13	422	722.38	553.3	2273.89	3402.29	1561.93	2811.98	2216.66	2945.37	8562.47	11349.9	6316.84	SRAPL	mucin-19-like	-	-	-	-	-	-	-
ncbi_101748153	1.61	2.32	1.41	7.98	5.03	4.45	7.4	5.74	5.82	8.89	12.88	9.55	191.42	316.84	183.56	1126.58	742.95	487.3	1046.42	713.02	783.94	2432.69	2028.59	1492.24	LOC101748153	laminin subunit beta-2 isoform X1	Environmental Information Processing;Cellular Processes;Environmental Information Processing	Signal transduction;Cellular community - eukaryotes;Signaling molecules and interaction	ko04151//PI3K-Akt signaling pathway;ko04510//Focal adhesion;ko04512//ECM-receptor interaction	K06243;K06243;K06243	-	-	-
ncbi_101748402	0.52	0.5	0.72	0.57	0.38	0.66	0.84	1.07	0.68	2.85	1.1	1.15	317.55	343.17	448.87	408.79	292.39	371.47	614.72	690.99	476.66	4171.91	931.38	916.11	NEBL1	nebulin isoform X29	-	-	-	-	-	-	-
ncbi_101748756	0.46	0.57	0.89	1.31	1.65	1.34	1.2	1.77	0.92	7.22	2.9	1.7	104.77	146.96	205.36	348.98	462.32	284.99	328.3	417.56	238.25	3804.28	877.77	507.53	RYR1L1	LOW QUALITY PROTEIN: ryanodine receptor 1	Environmental Information Processing;Organismal Systems;Environmental Information Processing;Organismal Systems;Organismal Systems	Signal transduction;Endocrine system;Signal transduction;Environmental adaptation;Nervous system	ko04020//Calcium signaling pathway;ko04921//Oxytocin signaling pathway;ko04371//Apelin signaling pathway;ko04713//Circadian entrainment;ko04730//Long-term depression	K04961;K04961;K04961;K04961;K04961	-	-	-
ncbi_101749067	0	0.07	0	0	0	0.05	0.1	0.05	0.11	0.17	0.7	0.45	0	6	0	0	0	3.43	9.07	4.23	10	30.22	72.06	45.93	IF2L	uncharacterized protein IF2L	-	-	-	-	-	-	-
ncbi_101749098	0.85	1.44	0.74	3.38	5.28	3.29	2.99	3.52	2.98	8.71	4.47	6.53	72	138	63	332	550	260	301	306	287	1660	501	721	ITGA7	integrin alpha-7 isoform X1	Environmental Information Processing;Cellular Processes;Cellular Processes;Environmental Information Processing	Signal transduction;Cell motility;Cellular community - eukaryotes;Signaling molecules and interaction	ko04151//PI3K-Akt signaling pathway;ko04810//Regulation of actin cytoskeleton;ko04510//Focal adhesion;ko04512//ECM-receptor interaction	K06583;K06583;K06583;K06583	GO:0008305//integrin complex	GO:0005515//protein binding	GO:0009653//anatomical structure morphogenesis;GO:0009888//tissue development;GO:0016337//single organismal cell-cell adhesion;GO:0030154//cell differentiation;GO:0031589//cell-substrate adhesion;GO:0043062//extracellular structure organization;GO:0048513//animal organ development;GO:0050794//regulation of cellular process
ncbi_101749218	0.05	0.04	0.01	0.03	0.07	0.05	0.05	0.07	0.04	1.13	0.46	0.03	7.76	6.24	1.28	5.1	5.55	6.29	9.45	5.71	6.3	161.84	30.8	6.13	ASB11	ankyrin repeat and SOCS box protein 11 isoform X1	-	-	-	-	-	-	GO:0007165//signal transduction
ncbi_101749287	0.2	0.36	0.2	1.56	1.86	1.49	1.86	1.69	0.96	0.76	0.69	0.58	11	22	11	99	121	75	121	95	59	94	48	40	LOC101749287	uncharacterized protein C16orf45 homolog isoform X1	-	-	-	-	-	-	-
ncbi_101750199	0.59	0.95	0.48	1.7	2.22	2.26	2.12	1.26	1.05	2.52	4.75	2.67	35	64	30	118	167	126	153	80	72	353	385	215	PALM	paralemmin-1 isoform X1	-	-	-	-	GO:0031253//cell projection membrane;GO:0044309//neuron spine;GO:0044433//cytoplasmic vesicle part	GO:0050780//dopamine receptor binding	GO:0006612//protein targeting to membrane;GO:0006996//organelle organization;GO:0021700//developmental maturation;GO:0022604//regulation of cell morphogenesis;GO:0030818//negative regulation of cAMP biosynthetic process;GO:0031346//positive regulation of cell projection organization;GO:0045744//negative regulation of G-protein coupled receptor protein signaling pathway;GO:0051094//positive regula…
ncbi_101750338	1.06	2.53	0.73	4.46	5.72	2.05	4.27	5.22	3.76	6.5	10.5	7.48	66.48	178.46	46.44	325.24	437.64	119.42	318.79	336.87	268.31	937.98	870.42	612.87	MFHAS1	malignant fibrous histiocytoma-amplified sequence 1	-	-	-	-	-	-	-
ncbi_101750371	0.32	0.36	0.46	0.15	0.96	0.39	0.85	0.57	0.56	0.11	0.15	0.14	20.37	29.34	33.32	9.77	84.48	26.25	57.44	42.28	45.69	14.27	13.96	10.11	LOC101750371	uncharacterized protein LOC101750371 isoform X1	-	-	-	-	-	-	-
ncbi_101750517	0.09	0.04	0.13	0.05	0.08	0.16	0	0.08	0.02	1.41	0.55	0	3	2	6	2	3	7	0	4	1	152	34	0	TMEM182L	transmembrane protein 182	-	-	-	-	-	-	-
ncbi_101750533	3.6	4.27	5.05	3.32	2.84	2.92	3.55	3.24	4.6	7.3	12.34	4.46	192.01	256.05	272.45	205.7	184.44	144.3	225.39	177.86	278.56	893.4	868.15	309.93	SAMD4B	protein Smaug homolog 2	-	-	-	-	-	-	GO:0007165//signal transduction
ncbi_101750777	1.51	2.96	2.04	6.46	6	8.28	6.41	5.45	6.55	9.15	11.14	11.34	36	80	51	177	174	187	183	138	176	504	360	356	RASSF1	ras association domain-containing protein 1 isoform X2	Environmental Information Processing;Environmental Information Processing;Environmental Information Processing	Signal transduction;Signal transduction;Signal transduction	ko04014//Ras signaling pathway;ko04390//Hippo signaling pathway;ko04392//Hippo signaling pathway - multiple species	K09850;K09850;K09850	GO:0044424//intracellular part	GO:0005515//protein binding	GO:0022402//cell cycle process;GO:0035556//intracellular signal transduction;GO:0045786//negative regulation of cell cycle;GO:0060255//regulation of macromolecule metabolic process
ncbi_101750875	3.19	4.13	5.48	5.99	5.31	5.17	5.12	5.33	4.63	6.03	9.13	10.26	185.84	270.5	323.15	406.14	377.35	279.5	355.48	319.87	306.57	807.55	702.63	780.73	INTS5	LOW QUALITY PROTEIN: integrator complex subunit 5	-	-	-	-	-	-	-
ncbi_101750986	1.43	1.97	1.52	1.94	2.55	2.56	2.72	2.13	2.33	4.18	4.61	3.99	100.4	155.3	108.16	158.03	218.59	166.65	227.03	153.45	185.92	673.64	426.84	365.33	IER5	immediate early response gene 5 protein	-	-	-	-	-	-	-
ncbi_101751456	5.91	10.85	1.8	1.91	4.85	0.85	0.96	3.51	4.84	0	0	0.03	248.72	513.65	76.48	93.45	248.96	33.04	48.35	152.19	231.45	0	0	1.49	LOC101751456	LOW QUALITY PROTEIN: T-complex protein 1 subunit gamma-like	-	-	-	-	-	-	-
ncbi_101751638	0.89	1.1	0.83	2.41	2.24	2.38	2.39	2.39	2.95	4.05	2.69	4.94	83.35	115.99	78.19	262.3	255.28	206.1	266.01	230.1	312.92	868.37	331.31	602.31	ARSJ	arylsulfatase J	-	-	-	-	-	-	-
ncbi_101751669	0.02	0	0	0	0.02	0	0	0.07	0	0.78	0.32	0	1	0	0	0	1	0	0	3	0	79	19	0	LOC101751669	hemojuvelin	-	-	-	-	-	-	-
ncbi_101752219	0.65	1.05	1.28	4.53	6.44	2.09	1.81	7.85	2.84	15.27	27.79	41.82	6	11	12	49	73	18	20	75	30	326	341	507	PI3	elafin	-	-	-	-	-	-	-
ncbi_107049081	0.42	0.24	0.29	0.44	0.33	0.18	0.38	0.15	0.25	0.92	0.63	0.65	22	14	15	28	21	9	24	8	16	115	43	44	NKAIN1	sodium/potassium-transporting ATPase subunit beta-1-interacting protein 1 isoform X1	-	-	-	-	-	-	-
ncbi_107049123	17.34	27.09	18.79	195.43	158.01	80.43	172.3	146.28	129.71	260.47	336.04	275.38	486	854	533	6371	5401	2092	5751	4219	4129	16774	12439	10072	ECM1	extracellular matrix protein 1	-	-	-	-	-	-	GO:0044699//single-organism process;GO:0050794//regulation of cellular process
ncbi_107049149	0.24	0.4	0.83	0.51	1.46	0	0.4	0.53	0.83	0.07	0.05	0	4.87	9.12	16.93	12	35.88	0	9.51	11	19	3.22	1.27	0	LOC107049149	osteoclast-associated immunoglobulin-like receptor	-	-	-	-	-	-	-
ncbi_107049506	2.81	2.9	2.03	8.62	5.42	3.68	17.87	15.51	19.47	10.88	9.21	9.9	37	43	27	132	87	45	280	210	291	329	160	170	FKBP11	peptidyl-prolyl cis-trans isomerase FKBP11	-	-	-	-	-	-	-
ncbi_107049660	0.44	0.19	0.36	0.88	0.36	1.02	0.98	3.48	0.39	35.75	11.83	1.23	6	3	5	14	6	13	16	49	6	1125	214	22	LOC107049660	glycogen phosphorylase, muscle form-like	Metabolism;Cellular Processes;Organismal Systems;Organismal Systems;Metabolism	Global and overview maps;Cell growth and death;Endocrine system;Endocrine system;Carbohydrate metabolism	ko01100//Metabolic pathways;ko04217//Necroptosis;ko04910//Insulin signaling pathway;ko04922//Glucagon signaling pathway;ko00500//Starch and sucrose metabolism	K00688;K00688;K00688;K00688;K00688	GO:0031988//membrane-bounded vesicle;GO:0044444//cytoplasmic part	GO:0004645//phosphorylase activity;GO:0043168//anion binding	GO:0005977//glycogen metabolic process;GO:0019318//hexose metabolic process;GO:0051704//multi-organism process
ncbi_107049937	0.09	0.25	0.15	0.35	0.33	0.24	0.82	0.18	0.66	2.39	1.09	1.18	3	9	5	13	13	7	31	6	24	175	46	49	LOC107049937	LOW QUALITY PROTEIN: solute carrier family 2, facilitated glucose transporter member 4-like	Organismal Systems;Environmental Information Processing;Environmental Information Processing;Organismal Systems	Endocrine system;Signal transduction;Signal transduction;Endocrine system	ko04910//Insulin signaling pathway;ko04068//FoxO signaling pathway;ko04152//AMPK signaling pathway;ko04920//Adipocytokine signaling pathway	K07191;K07191;K07191;K07191	GO:0016021//integral component of membrane;GO:0030135//coated vesicle;GO:0030141//secretory granule;GO:0044422//organelle part;GO:0044459//plasma membrane part	GO:0022891//substrate-specific transmembrane transporter activity	GO:0008643//carbohydrate transport;GO:0032868//response to insulin;GO:0044763//single-organism cellular process
ncbi_107050229	3.42	3.99	0.58	3.45	6.32	4.88	5.8	4.75	3.53	8.4	7.76	7.61	115.03	153.72	20.02	138.46	262.54	155.19	238.02	171.79	142.21	688.04	359.47	330.95	LOC107050229	glucosylceramidase-like isoform X1	Metabolism;Cellular Processes;Metabolism;Metabolism	Global and overview maps;Transport and catabolism;Lipid metabolism;Glycan biosynthesis and metabolism	ko01100//Metabolic pathways;ko04142//Lysosome;ko00600//Sphingolipid metabolism;ko00511//Other glycan degradation	K01201;K01201;K01201;K01201	-	GO:0016787//hydrolase activity	GO:0006643//membrane lipid metabolic process
ncbi_107050411	3.37	3	3.09	8.34	9.28	8.92	7.71	5.88	7.69	9.99	19.25	14.7	240	240	223	691	806	590	654	431	622	1635	1811	1367	LOC107050411	ras-interacting protein 1	-	-	-	-	-	-	GO:0009987//cellular process;GO:0044699//single-organism process
ncbi_107050456	4.59	6.07	3.94	12.83	12.05	10.14	11.32	10.75	10.61	17.43	21.07	19.27	238	354	207	774	762	488	699	574	625	2077	1443	1304	LOC107050456	glycogen [starch] synthase, muscle	Metabolism;Environmental Information Processing;Organismal Systems;Environmental Information Processing;Organismal Systems;Metabolism	Global and overview maps;Signal transduction;Endocrine system;Signal transduction;Endocrine system;Carbohydrate metabolism	ko01100//Metabolic pathways;ko04151//PI3K-Akt signaling pathway;ko04910//Insulin signaling pathway;ko04152//AMPK signaling pathway;ko04922//Glucagon signaling pathway;ko00500//Starch and sucrose metabolism	K00693;K00693;K00693;K00693;K00693;K00693	-	-	-
ncbi_107050760	0	0	0	0	0	0.04	0	0.08	0	4.54	1.38	0.03	0	0	0	0	0	1	0	2	0	258	45	1	LOC107050760	SH3 and cysteine-rich domain-containing protein 3	-	-	-	-	-	GO:0005515//protein binding;GO:0043169//cation binding	GO:0007165//signal transduction;GO:0007268//synaptic transmission;GO:0014904//myotube cell development
ncbi_107050886	0.65	0.92	0.36	1.97	1.55	2.39	2.03	1.31	1.53	2.36	4.38	3.06	39	62	22	137	113	133	145	81	104	324	346	239	LOC107050886	LOW QUALITY PROTEIN: spectrin beta chain, non-erythrocytic 4-like	-	-	-	-	GO:0016020//membrane;GO:0016604//nuclear body;GO:0031988//membrane-bounded vesicle;GO:0033267//axon part;GO:0044297//cell body;GO:0044430//cytoskeletal part;GO:0070161//anchoring junction	GO:0008092//cytoskeletal protein binding;GO:0019899//enzyme binding	GO:0001932//regulation of protein phosphorylation;GO:0002027//regulation of heart rate;GO:0008344//adult locomotory behavior;GO:0021955//central nervous system neuron axonogenesis;GO:0040014//regulation of multicellular organism growth;GO:0044702//single organism reproductive process;GO:0045161//neuronal ion channel clustering;GO:0050954//sensory perception of mechanical stimulus;GO:0090150//esta…
ncbi_107050955	5.82	8.49	5.72	17.85	20.83	18.43	23.9	18.87	16.28	21.19	34.53	33.14	251	412	250	896	1096	738	1228	838	798	2101	1968	1866	LOC107050955	plectin-like	-	-	-	-	-	-	-
ncbi_107050995	0	0	0	0	0	0	0	0	0	0	0.52	0	0	0	0	0	0	0	0	0	0	0	51.27	0	LOC107050995	LOW QUALITY PROTEIN: neuralized-like protein 4	-	-	-	-	-	-	-
ncbi_107052152	1.63	0.73	0.51	2.27	2.01	2.48	2.28	3.12	2.09	3.16	6.01	4.75	34.19	17.3	10.92	55.57	51.6	48.31	56.99	67.36	49.78	152.26	166.64	130.12	LOC107052152	microtubule-associated protein 1S-like	Cellular Processes;Genetic Information Processing	Transport and catabolism;Folding, sorting and degradation	ko04144//Endocytosis;ko04120//Ubiquitin mediated proteolysis	K10054;K10054	-	-	-
ncbi_107052452	0.86	1.6	0.7	8.24	5.38	4.54	3.62	7.45	3.74	15.75	24.11	10.84	13	28	11	149	102	63	67	119	66	560	495	220	IL18BP	interleukin-18-binding protein isoform X1	-	-	-	-	-	-	-
ncbi_107052707	0.47	0.26	0.18	2.37	3.64	1.72	4.17	1.53	1.45	5.52	8.09	2.89	15.08	9.38	5.75	88.43	142.53	51.35	159.51	50.52	52.82	407.3	342.82	121.04	CEBPD	CCAAT/enhancer-binding protein delta	-	-	-	-	-	-	-
ncbi_107053153	0.3	0.24	0.4	0.83	1.09	0.56	1.42	0.76	0.48	2.63	2.41	1.83	8	7	11	26	35	14	45	21	15	160	86	64	TRIM54	tripartite motif-containing protein 54 isoform X1	-	-	-	-	GO:0043234//protein complex	GO:0015631//tubulin binding;GO:0046914//transition metal ion binding	GO:0031111//negative regulation of microtubule polymerization or depolymerization
ncbi_107053414	0	0	0.01	0.02	0.04	0.24	0.12	0.04	0.05	0.77	0.22	0.09	1.31	1.42	2.58	6.81	14.82	66.89	41.13	13.09	18.43	530.12	87.83	35.23	LOC107053414	LOW QUALITY PROTEIN: mucin-5B	Organismal Systems	Immune system	ko04657//IL-17 signaling pathway	K21125	-	-	-
ncbi_107054041	0.38	0.56	0.54	0.56	0.35	0.51	0.27	1	0.93	1.02	2.77	2.34	15	25	22	26	17	19	13	41	42	94	146	122	DMRTA2	doublesex- and mab-3-related transcription factor A2	-	-	-	-	GO:0043231//intracellular membrane-bounded organelle	GO:0001071//nucleic acid binding transcription factor activity;GO:0003677//DNA binding;GO:0043169//cation binding	GO:0010468//regulation of gene expression;GO:0030154//cell differentiation
ncbi_107054319	0.53	0.29	0.39	0.85	1.24	2.63	1.39	0.71	0.93	3.39	5.81	1.62	67.28	42.12	50.55	126.18	193.54	311.76	210.7	92.64	134.73	992.61	978.55	269.57	PPP1R3E	protein phosphatase 1 regulatory subunit 3E	Organismal Systems	Endocrine system	ko04910//Insulin signaling pathway	K07189	-	-	-
ncbi_107054331	0	0.03	0.02	0.06	0.14	0.11	0.04	0.13	0	2.06	0.97	0.07	0	2	1	4	10	6	3	8	0	274	74	5	CDH15	cadherin-15	Environmental Information Processing	Signaling molecules and interaction	ko04514//Cell adhesion molecules (CAMs)	K06809	GO:0031988//membrane-bounded vesicle;GO:0044459//plasma membrane part;GO:0045202//synapse	GO:0005488//binding	GO:0007155//cell adhesion
ncbi_107054997	0.05	0.29	0.07	0.34	0.15	0.35	0.27	0.33	0.3	0.61	1.16	0.42	2	14	3	17	8	14	14	15	15	61	67	24	TRNP1	TMF-regulated nuclear protein 1	-	-	-	-	GO:0005634//nucleus	-	GO:0008283//cell proliferation;GO:0009987//cellular process
ncbi_107055136	0.08	0.05	0.03	0.86	0.95	0.7	0.88	0.78	1.07	1.79	2.16	1.53	3	2	1	37	43	24	39	30	45	153	106	74	SMAD4	LOW QUALITY PROTEIN: mothers against decapentaplegic homolog 4	Environmental Information Processing;Environmental Information Processing;Environmental Information Processing;Cellular Processes;Environmental Information Processing;Cellular Processes;Organismal Systems;Environmental Information Processing;Cellular Processes	Signal transduction;Signal transduction;Signal transduction;Cellular community - eukaryotes;Signal transduction;Cell growth and death;Immune system;Signal transduction;Cellular community - eukaryotes	ko04390//Hippo signaling pathway;ko04371//Apelin signaling pathway;ko04310//Wnt signaling pathway;ko04550//Signaling pathways regulating pluripotency of stem cells;ko04068//FoxO signaling pathway;ko04110//Cell cycle;ko04659//Th17 cell differentiation;ko04350//TGF-beta signaling pathway;ko04520//Adherens junction	K04501;K04501;K04501;K04501;K04501;K04501;K04501;K04501;K04501	GO:0044424//intracellular part	-	GO:0010467//gene expression;GO:0034645//cellular macromolecule biosynthetic process;GO:0050794//regulation of cellular process
ncbi_107055299	0.06	0	0	0	0.05	0.55	0.05	0.38	0.06	7.73	3.41	0.05	1	0	0	0	1	8	1	6	1	276	70	1	TCAP	telethonin	-	-	-	-	-	-	-
ncbi_107055367	2.88	3.74	1.87	9.5	16.74	16.58	12.83	13.33	10.79	18.82	31.78	19.35	114	165	75	435	806	608	601	541	481	1709	1655	995	ISYNA1	inositol-3-phosphate synthase 1 isoform X1	Metabolism;Metabolism	Global and overview maps;Carbohydrate metabolism	ko01100//Metabolic pathways;ko00562//Inositol phosphate metabolism	K01858;K01858	-	-	-
ncbi_107055568	0.51	0.55	0.32	0.97	1.37	1.21	2.15	1.83	1.55	2.24	6.76	3.83	27	33	17	60	89	60	136	100	94	274	475	266	LOC107055568	collagen alpha-1(I) chain-like	-	-	-	-	-	-	-
ncbi_107056280	0.35	0.67	0.43	1.36	1.35	1.57	1.34	1.09	1.62	2.21	2.69	4.06	18.05	38.81	22.48	81.93	85.23	75.29	82.38	57.75	95.29	262.52	183.77	273.63	LOC107056280	drebrin-like	-	-	-	-	-	-	-
ncbi_107056412	9.94	9.63	8.75	11.76	14.27	11.76	11.1	12.78	12.82	20.98	21.75	17.6	364	405	327	590	725	448	553	508	545	1882	1224	929	LOC107056412	coiled-coil domain-containing protein 86 isoform X1	-	-	-	-	-	-	-
ncbi_107057170	1.22	1.47	0.89	4.75	5.76	5.77	4.91	3.51	3.57	6.58	11.26	8.97	91	124	67	413	525	400	437	270	303	1130	1112	875	LOC107057170	nitric oxide synthase, endothelial	Metabolism;Environmental Information Processing;Environmental Information Processing;Organismal Systems;Environmental Information Processing;Environmental Information Processing;Organismal Systems;Organismal Systems;Organismal Systems;Environmental Information Processing;Environmental Information Processing;Environmental Information Processing;Metabolism;Metabolism	Global and overview maps;Signal transduction;Signal transduction;Endocrine system;Signal transduction;Signal transduction;Immune system;Endocrine system;Endocrine system;Signal transduction;Signal transduction;Signal transduction;Amino acid metabolism;Amino acid metabolism	ko01100//Metabolic pathways;ko04151//PI3K-Akt signaling pathway;ko04020//Calcium signaling pathway;ko04921//Oxytocin signaling pathway;ko04022//cGMP - PKG signaling pathway;ko04371//Apelin signaling pathway;ko04611//Platelet activation;ko04926//Relaxin signaling pathway;ko04915//Estrogen signaling pathway;ko04071//Sphingolipid signaling pathway;ko04066//HIF-1 signaling pathway;ko04370//VEGF signa…	K13242;K13242;K13242;K13242;K13242;K13242;K13242;K13242;K13242;K13242;K13242;K13242;K13242;K13242	GO:0031090//organelle membrane;GO:0043231//intracellular membrane-bounded organelle;GO:0043232//intracellular non-membrane-bounded organelle;GO:0044444//cytoplasmic part;GO:0044459//plasma membrane part;GO:0098589//membrane region	GO:0003779//actin binding;GO:0016597//amino acid binding;GO:0016709//oxidoreductase activity, acting on paired donors, with incorporation or reduction of molecular oxygen, NAD(P)H as one donor, and incorporation of one atom of oxygen;GO:0019899//enzyme binding;GO:0031072//heat shock protein binding;GO:0032553//ribonucleotide binding;GO:0046906//tetrapyrrole binding;GO:0046914//transition metal io…	GO:0001990//regulation of systemic arterial blood pressure by hormone;GO:0002026//regulation of the force of heart contraction;GO:0003018//vascular process in circulatory system;GO:0006525//arginine metabolic process;GO:0006814//sodium ion transport;GO:0006950//response to stress;GO:0007166//cell surface receptor signaling pathway;GO:0008285//negative regulation of cell proliferation;GO:0009612//…
ncbi_110224118	0	0	0	0	0	0	0	0	0	0.99	1.32	0.1	0	0	0	0	0	0	0	0	0	17	13	1	EDCH1	epidermal differentiation protein containing cysteine histidine motifs 1	-	-	-	-	-	-	-
ncbi_112530216	7.87	6.18	7.23	7.09	7.67	8.38	8.09	10.08	7.18	10.68	14.94	13.63	85	75	79	89	101	84	104	112	88	265	213	192	LOC112530216	probable RNA-binding protein 23	-	-	-	-	-	GO:0005488//binding	-
ncbi_112530475	0.29	0.26	0.16	0.46	0.1	0.13	0.17	0.88	0.22	4.95	1.43	0.38	7	7	4	13	3	3	5	22	6	277	46	12	LOC112530475	ryanodine receptor 1-like	Environmental Information Processing;Organismal Systems;Environmental Information Processing;Organismal Systems;Organismal Systems	Signal transduction;Endocrine system;Signal transduction;Environmental adaptation;Nervous system	ko04020//Calcium signaling pathway;ko04921//Oxytocin signaling pathway;ko04371//Apelin signaling pathway;ko04713//Circadian entrainment;ko04730//Long-term depression	K04961;K04961;K04961;K04961;K04961	GO:0005789//endoplasmic reticulum membrane;GO:0016528//sarcoplasm;GO:0019897//extrinsic component of plasma membrane;GO:0031224//intrinsic component of membrane;GO:0031988//membrane-bounded vesicle;GO:0032991//macromolecular complex;GO:0044449//contractile fiber part	GO:0019899//enzyme binding	GO:0001503//ossification;GO:0009653//anatomical structure morphogenesis;GO:0014904//myotube cell development;GO:0031000//response to caffeine;GO:0034220//ion transmembrane transport;GO:0048513//animal organ development;GO:0051209//release of sequestered calcium ion into cytosol;GO:0090257//regulation of muscle system process
ncbi_112532442	0.19	0.41	0.05	0.28	0.18	0.1	0.07	0.29	0.18	1.41	0.88	0.23	39.19	95.01	10.23	66.48	46.23	18.98	17.36	62.54	41.9	673.74	242.14	61.2	C4H4orf54	LOW QUALITY PROTEIN: uncharacterized protein C4orf54 homolog	-	-	-	-	-	-	-
ncbi_112532533	0.13	0.13	0.19	0.22	0.27	0.26	0.16	0.17	0.18	0.05	0.04	0.07	14	15	20	27	34	25	20	18	21	11	6	10	LOC112532533	uncharacterized protein LOC112532533	-	-	-	-	-	-	-
ncbi_112532887	1.13	0.81	0.53	2.83	1.38	1.73	2.73	1.48	2.39	5.12	7.35	2.22	19	15.43	9	55.57	28.38	27	54.8	25.66	45.74	198.15	163.53	48.77	ADM2	ADM2	-	-	-	-	-	-	-
ncbi_373886	0.55	0.92	0.52	1.84	2.52	0.96	2.4	1.35	1.77	4.99	3.6	2.41	23	43	22	89	128	37	119	58	84	478	198	131	FZD9	frizzled-9 precursor	Environmental Information Processing;Environmental Information Processing;Environmental Information Processing;Cellular Processes;Organismal Systems	Signal transduction;Signal transduction;Signal transduction;Cellular community - eukaryotes;Endocrine system	ko04390//Hippo signaling pathway;ko04150//mTOR signaling pathway;ko04310//Wnt signaling pathway;ko04550//Signaling pathways regulating pluripotency of stem cells;ko04916//Melanogenesis	K02842;K02842;K02842;K02842;K02842	GO:0031224//intrinsic component of membrane;GO:0031253//cell projection membrane;GO:0044444//cytoplasmic part	GO:0038023//signaling receptor activity;GO:0046983//protein dimerization activity	GO:0007166//cell surface receptor signaling pathway;GO:0030098//lymphocyte differentiation;GO:0044708//single-organism behavior;GO:0061351//neural precursor cell proliferation
ncbi_373896	0.07	0.06	0.03	0.06	0.11	0.21	0.2	0.38	0	1.73	1.79	0.18	2	2	1	2	4	6	7	12	0	121	72	7	UCP3	mitochondrial uncoupling protein 3 isoform X1	-	-	-	-	GO:0031090//organelle membrane;GO:0031224//intrinsic component of membrane;GO:0043231//intracellular membrane-bounded organelle	GO:0022857//transmembrane transporter activity	GO:0006818//hydrogen transport;GO:0032787//monocarboxylic acid metabolic process;GO:1902582//single-organism intracellular transport
ncbi_373915	5.9	5.99	5.62	7	6.6	6.02	5.94	6.74	7.11	10.29	11.31	9.39	502	580	488	718	694	476	589	593	701	2042	1268	1035	SREBF1	sterol regulatory element-binding protein 1 isoform X1	Organismal Systems;Environmental Information Processing	Endocrine system;Signal transduction	ko04910//Insulin signaling pathway;ko04152//AMPK signaling pathway	K07197;K07197	GO:0043231//intracellular membrane-bounded organelle	GO:0001071//nucleic acid binding transcription factor activity;GO:0019900//kinase binding;GO:0044212//transcription regulatory region DNA binding	GO:0002027//regulation of heart rate;GO:0006357//regulation of transcription from RNA polymerase II promoter;GO:0007169//transmembrane receptor protein tyrosine kinase signaling pathway;GO:0009746//response to hexose;GO:0010565//regulation of cellular ketone metabolic process;GO:0010866//regulation of triglyceride biosynthetic process;GO:0010893//positive regulation of steroid biosynthetic proces…
ncbi_373960	0.02	0.03	0.07	0.19	0.14	0	0.17	0.81	0.07	3.11	2.28	0.11	1	1	2	9	5	0	6	28	3	253	97	4	SMYD1	histone-lysine N-methyltransferase SMYD1	-	-	-	-	GO:0043231//intracellular membrane-bounded organelle	GO:0043169//cation binding	GO:0006355//regulation of transcription, DNA-templated;GO:0007519//skeletal muscle tissue development;GO:0010830//regulation of myotube differentiation;GO:0016568//chromatin modification;GO:0045661//regulation of myoblast differentiation
ncbi_374044	9.94	14.2	10.64	24.47	27.2	23.97	24.78	29.6	25.15	35.01	46.77	42.71	542.53	871.08	587.43	1552.23	1809.23	1213.36	1609.97	1661.2	1557.98	4388.22	3369.06	3040.02	HK2	hexokinase-2	Metabolism;Organismal Systems;Metabolism;Environmental Information Processing;Metabolism;Metabolism;Organismal Systems;Metabolism;Metabolism;Metabolism;Metabolism	Global and overview maps;Endocrine system;Global and overview maps;Signal transduction;Carbohydrate metabolism;Carbohydrate metabolism;Digestive system;Carbohydrate metabolism;Carbohydrate metabolism;Carbohydrate metabolism;Biosynthesis of other secondary metabolites	ko01100//Metabolic pathways;ko04910//Insulin signaling pathway;ko01200//Carbon metabolism;ko04066//HIF-1 signaling pathway;ko00010//Glycolysis / Gluconeogenesis;ko00520//Amino sugar and nucleotide sugar metabolism;ko04973//Carbohydrate digestion and absorption;ko00051//Fructose and mannose metabolism;ko00052//Galactose metabolism;ko00500//Starch and sucrose metabolism;ko00524//Neomycin, kanamycin…	K00844;K00844;K00844;K00844;K00844;K00844;K00844;K00844;K00844;K00844;K00844	GO:0031966//mitochondrial membrane	GO:0016773//phosphotransferase activity, alcohol group as acceptor;GO:0032550//purine ribonucleoside binding	GO:0006090//pyruvate metabolic process;GO:0006915//apoptotic process;GO:0010827//regulation of glucose transport;GO:0016310//phosphorylation;GO:0019318//hexose metabolic process
ncbi_374046	0.39	0.64	0.18	0.67	0.76	0.54	0.65	0.59	0.5	1.37	1.64	0.9	48	89	26	105	110	74	101	74	68	373	262	150	COL11A1	collagen alpha-1(XI) chain isoform X7	Organismal Systems	Digestive system	ko04974//Protein digestion and absorption	K19721	-	GO:0005198//structural molecule activity	GO:0009100//glycoprotein metabolic process;GO:0030198//extracellular matrix organization;GO:0048468//cell development;GO:0048562//embryonic organ morphogenesis;GO:0050953//sensory perception of light stimulus;GO:0050954//sensory perception of mechanical stimulus;GO:0055008//cardiac muscle tissue morphogenesis;GO:0061448//connective tissue development
ncbi_374064	0.32	0.29	0.02	0.84	0.61	0.71	0.65	3.82	0.45	37.03	14.98	0.61	17	17	1	52	40	35	41	209	27	4568	1076	42	PFKM	ATP-dependent 6-phosphofructokinase, muscle type	Metabolism;Organismal Systems;Environmental Information Processing;Metabolism;Environmental Information Processing;Organismal Systems;Genetic Information Processing;Metabolism;Metabolism;Metabolism;Metabolism;Metabolism	Global and overview maps;Endocrine system;Signal transduction;Global and overview maps;Signal transduction;Endocrine system;Folding, sorting and degradation;Global and overview maps;Carbohydrate metabolism;Carbohydrate metabolism;Carbohydrate metabolism;Carbohydrate metabolism	ko01100//Metabolic pathways;ko04919//Thyroid hormone signaling pathway;ko04152//AMPK signaling pathway;ko01200//Carbon metabolism;ko04066//HIF-1 signaling pathway;ko04922//Glucagon signaling pathway;ko03018//RNA degradation;ko01230//Biosynthesis of amino acids;ko00010//Glycolysis / Gluconeogenesis;ko00051//Fructose and mannose metabolism;ko00052//Galactose metabolism;ko00030//Pentose phosphate pa…	K00850;K00850;K00850;K00850;K00850;K00850;K00850;K00850;K00850;K00850;K00850;K00850	GO:0005886//plasma membrane;GO:0031988//membrane-bounded vesicle;GO:0044441//ciliary part;GO:0044445//cytosolic part	GO:0008443//phosphofructokinase activity;GO:0019899//enzyme binding;GO:0032550//purine ribonucleoside binding;GO:0046983//protein dimerization activity;GO:0048029//monosaccharide binding	GO:0006090//pyruvate metabolic process;GO:0006461//protein complex assembly;GO:0016310//phosphorylation;GO:0019725//cellular homeostasis;GO:0033500//carbohydrate homeostasis;GO:0050796//regulation of insulin secretion
ncbi_374069	0.03	0	0	0.04	0.01	0.16	0.03	1	0.02	78.91	2.89	0.18	4	0	0	5.01	2.11	17.75	5	123.98	3.24	21878.7	460.7	27.71	MYH1B	myosin, heavy chain 1B, skeletal muscle	Cellular Processes;Cellular Processes;Organismal Systems	Cell motility;Cellular community - eukaryotes;Circulatory system	ko04810//Regulation of actin cytoskeleton;ko04530//Tight junction;ko04270//Vascular smooth muscle contraction	K10352;K10352;K10352	GO:0015629//actin cytoskeleton	GO:0008092//cytoskeletal protein binding;GO:0032550//purine ribonucleoside binding	-
ncbi_374120	8.53	9.58	8.45	21.05	29.89	25.62	26.71	24.54	29.16	16.26	14.76	18.9	748.51	1087.9	865.84	2336.6	2853.51	1864.35	2902.14	2065.54	2685.94	3202.1	1384.1	2121.34	PPARA	peroxisome proliferator-activated receptor alpha isoform X1	Environmental Information Processing;Organismal Systems;Organismal Systems;Organismal Systems	Signal transduction;Endocrine system;Endocrine system;Endocrine system	ko04024//cAMP signaling pathway;ko04922//Glucagon signaling pathway;ko03320//PPAR signaling pathway;ko04920//Adipocytokine signaling pathway	K07294;K07294;K07294;K07294	GO:0043231//intracellular membrane-bounded organelle	GO:0000977//RNA polymerase II regulatory region sequence-specific DNA binding;GO:0000982//transcription factor activity, RNA polymerase II core promoter proximal region sequence-specific binding;GO:0001076//transcription factor activity, RNA polymerase II transcription factor binding;GO:0001085//RNA polymerase II transcription factor binding;GO:0038023//signaling receptor activity;GO:0044390//ubi…	GO:0006111//regulation of gluconeogenesis;GO:0007623//circadian rhythm;GO:0009611//response to wounding;GO:0009755//hormone-mediated signaling pathway;GO:0009888//tissue development;GO:0010558//negative regulation of macromolecule biosynthetic process;GO:0010885//regulation of cholesterol storage;GO:0010888//negative regulation of lipid storage;GO:0032096//negative regulation of response to food;…
ncbi_374141	0.96	0.92	0.32	2.89	1.92	0.93	1.55	1.77	1.19	5.68	3.43	3.61	66.2	70.19	22.05	214.69	156.53	58.77	114.49	114.11	87.18	805.42	280.3	289.24	TLR2A	toll-like receptor 2 type-1 isoform X1	Environmental Information Processing;Cellular Processes;Organismal Systems	Signal transduction;Transport and catabolism;Immune system	ko04151//PI3K-Akt signaling pathway;ko04145//Phagosome;ko04620//Toll-like receptor signaling pathway	K10159;K10159;K10159	GO:0031224//intrinsic component of membrane	GO:0038023//signaling receptor activity	GO:0001817//regulation of cytokine production;GO:0002224//toll-like receptor signaling pathway;GO:0009617//response to bacterium
ncbi_374165	1.17	1.04	1.89	5.48	9.94	21.3	4.91	5.99	9.26	26.83	50.46	14.42	11	11	18	60	114	186	55	58	99	580	627	177	FABP4	fatty acid-binding protein, adipocyte	Organismal Systems;Organismal Systems	Endocrine system;Endocrine system	ko03320//PPAR signaling pathway;ko04923//Regulation of lipolysis in adipocyte	K08753;K08753	-	GO:0005488//binding	GO:0051234//establishment of localization
ncbi_374175	0.11	0.14	0.07	0.12	0.23	0.31	0.12	0.16	0.18	1.81	0.81	0.14	9	18	8	16	17	10	16	16	9	466	120	13	CAMK2A	calcium/calmodulin-dependent protein kinase type II subunit alpha isoform X1	Organismal Systems;Environmental Information Processing;Environmental Information Processing;Organismal Systems;Cellular Processes;Environmental Information Processing;Organismal Systems;Organismal Systems;Organismal Systems;Organismal Systems;Organismal Systems;Organismal Systems;Cellular Processes;Organismal Systems;Environmental Information Processing;Organismal Systems;Organismal Systems;Orga…	Sensory system;Signal transduction;Signal transduction;Endocrine system;Cell growth and death;Signal transduction;Development;Circulatory system;Nervous system;Nervous system;Environmental adaptation;Nervous system;Cell growth and death;Sensory system;Signal transduction;Endocrine system;Endocrine system;Endocrine system;Signal transduction;Endocrine system;Endocrine system;Digestive system;Nervo…	ko04740//Olfactory transduction;ko04024//cAMP signaling pathway;ko04020//Calcium signaling pathway;ko04921//Oxytocin signaling pathway;ko04217//Necroptosis;ko04310//Wnt signaling pathway;ko04360//Axon guidance;ko04261//Adrenergic signaling in cardiomyocytes;ko04728//Dopaminergic synapse;ko04722//Neurotrophin signaling pathway;ko04713//Circadian entrainment;ko04725//Cholinergic synapse;ko04114//Oo…	K04515;K04515;K04515;K04515;K04515;K04515;K04515;K04515;K04515;K04515;K04515;K04515;K04515;K04515;K04515;K04515;K04515;K04515;K04515;K04515;K04515;K04515;K04515;K04515	GO:0043231//intracellular membrane-bounded organelle	GO:0004674//protein serine/threonine kinase activity;GO:0005102//receptor binding;GO:0032550//purine ribonucleoside binding;GO:0046983//protein dimerization activity	GO:0006468//protein phosphorylation;GO:0006816//calcium ion transport;GO:0006950//response to stress;GO:0008637//apoptotic mitochondrial changes;GO:0010663//positive regulation of striated muscle cell apoptotic process;GO:0048167//regulation of synaptic plasticity;GO:0051091//positive regulation of sequence-specific DNA binding transcription factor activity
ncbi_374178	18.83	20.74	16.89	24.28	29.45	30.78	25.23	12.8	29.84	29.95	62.95	45.14	300.64	372.33	272.77	450.64	573.11	455.83	479.48	210.2	540.85	1098.25	1326.84	940.12	TIMP2	metalloproteinase inhibitor 2 precursor	-	-	-	-	GO:0031988//membrane-bounded vesicle;GO:0043005//neuron projection;GO:0044297//cell body;GO:0044420//extracellular matrix component;GO:0044421//extracellular region part	GO:0004866//endopeptidase inhibitor activity;GO:0005102//receptor binding;GO:0043169//cation binding	GO:0000278//mitotic cell cycle;GO:0008283//cell proliferation;GO:0010033//response to organic substance;GO:0010466//negative regulation of peptidase activity;GO:0030819//positive regulation of cAMP biosynthetic process;GO:0042327//positive regulation of phosphorylation;GO:0045597//positive regulation of cell differentiation;GO:0046578//regulation of Ras protein signal transduction;GO:0050767//reg…
ncbi_374187	1.32	2.33	0.85	2.36	2.04	2.31	2.66	2.3	1.87	2.93	5.04	3.14	145	289	94	299	272	235	345	259	232	735	732	448	PTCH2	protein patched homolog 2 isoform X1	Environmental Information Processing	Signal transduction	ko04340//Hedgehog signaling pathway	K11101	GO:0031224//intrinsic component of membrane	GO:0004888//transmembrane signaling receptor activity	GO:0009888//tissue development;GO:0048513//animal organ development;GO:0050794//regulation of cellular process
ncbi_374242	0.22	0.59	0.48	0.98	0.52	1.01	1.17	0.62	0.62	1.47	1.5	1.68	43	114	62	202	130	177	255	137	142	683	342	410	DCX	neuronal migration protein doublecortin isoform X1	-	-	-	-	GO:0042995//cell projection	GO:0015631//tubulin binding;GO:0019900//kinase binding	GO:0007165//signal transduction;GO:0021955//central nervous system neuron axonogenesis;GO:1990138//neuron projection extension
ncbi_374271	3.13	4.15	2.18	13.3	11.22	12.97	8.72	7.03	7.99	17.04	25.8	19.17	112	167	79	554	490	431	372	259	325	1402	1220	896	IGFBP4	insulin-like growth factor-binding protein 4 precursor	-	-	-	-	GO:0044421//extracellular region part	GO:0019838//growth factor binding	GO:0008283//cell proliferation;GO:0009967//positive regulation of signal transduction;GO:0010675//regulation of cellular carbohydrate metabolic process;GO:0040007//growth;GO:0042327//positive regulation of phosphorylation
ncbi_378897	6.89	6.98	4.97	19.28	15.33	18.63	13.54	13.52	11.99	21.5	36.43	27.8	259	295	189	843	703	650	606	523	512	1857	1809	1364	THY1	thy-1 membrane glycoprotein precursor	Organismal Systems	Immune system	ko04670//Leukocyte transendothelial migration	K06514	GO:0005924//cell-substrate adherens junction;GO:0031988//membrane-bounded vesicle;GO:0043005//neuron projection;GO:0043231//intracellular membrane-bounded organelle;GO:0046658//anchored component of plasma membrane;GO:0098589//membrane region	GO:0005102//receptor binding;GO:0008047//enzyme activator activity;GO:0035091//phosphatidylinositol binding	GO:0001933//negative regulation of protein phosphorylation;GO:0006996//organelle organization;GO:0007045//cell-substrate adherens junction assembly;GO:0010524//positive regulation of calcium ion transport into cytosol;GO:0010771//negative regulation of cell morphogenesis involved in differentiation;GO:0030334//regulation of cell migration;GO:0034112//positive regulation of homotypic cell-cell adh…
ncbi_378914	4.33	5.59	3.12	17.68	19.4	12.59	12.57	16.2	13.18	31.9	27.06	27.16	130	189	95	618	711	351	450	501	450	2203	1074	1065	CDKN1A	cyclin-dependent kinase inhibitor 1	Environmental Information Processing;Organismal Systems;Environmental Information Processing;Cellular Processes;Environmental Information Processing;Cellular Processes;Environmental Information Processing;Organismal Systems;Environmental Information Processing;Cellular Processes	Signal transduction;Endocrine system;Signal transduction;Cell growth and death;Signal transduction;Cell growth and death;Signal transduction;Endocrine system;Signal transduction;Cell growth and death	ko04151//PI3K-Akt signaling pathway;ko04921//Oxytocin signaling pathway;ko04630//Jak-STAT signaling pathway;ko04218//Cellular senescence;ko04068//FoxO signaling pathway;ko04110//Cell cycle;ko04066//HIF-1 signaling pathway;ko04928//Parathyroid hormone synthesis, secretion and action;ko04012//ErbB signaling pathway;ko04115//p53 signaling pathway	K06625;K06625;K06625;K06625;K06625;K06625;K06625;K06625;K06625;K06625	GO:0043231//intracellular membrane-bounded organelle;GO:0043234//protein complex;GO:0044444//cytoplasmic part	GO:0004672//protein kinase activity;GO:0016538//cyclin-dependent protein serine/threonine kinase regulator activity;GO:0044389//ubiquitin-like protein ligase binding	GO:0000079//regulation of cyclin-dependent protein serine/threonine kinase activity;GO:0001558//regulation of cell growth;GO:0001934//positive regulation of protein phosphorylation;GO:0007050//cell cycle arrest;GO:0007264//small GTPase mediated signal transduction;GO:0007569//cell aging;GO:0008284//positive regulation of cell proliferation;GO:0008630//intrinsic apoptotic signaling pathway in resp…
ncbi_386571	102.94	129.25	69.02	339.87	281.28	348.11	308.2	257.73	319.23	461.26	442.8	578.58	2056	2903	1395	7894	6850	6451	7329	5296	7240	21164	11678	15077	SPARC	SPARC precursor	-	-	-	-	GO:0030667//secretory granule membrane;GO:0044420//extracellular matrix component;GO:0044421//extracellular region part;GO:0044428//nuclear part	GO:0032403//protein complex binding;GO:0046872//metal ion binding	GO:0001501//skeletal system development;GO:0001936//regulation of endothelial cell proliferation;GO:0010594//regulation of endothelial cell migration;GO:0045765//regulation of angiogenesis;GO:0070848//response to growth factor
ncbi_39105263	2227.78	2032.97	1974.99	2409.91	2351.91	2540.24	2518.67	1761.72	2288.68	1930.56	4953.42	5521.82	68598	70397	61542	86297	88304	72576	92343	55812	80026	136567	201410	221843	-	-	-	-	-	-	-	-	-
ncbi_39105273	40.06	34.84	36.93	31.18	40.14	47.92	35.14	31.77	30.72	36.54	130.78	92.84	415.13	406	387.27	375.8	507.2	460.81	433.61	338.78	361.53	870.02	1789.71	1255.35	-	-	-	-	-	-	-	-	-
ncbi_395069	0.13	0.33	0.07	0.46	0.56	0.41	0.4	0.23	0.14	0.98	1.51	1.06	12	36	7	51	68	38	48	24	16	217	200	135	COL2A1	collagen alpha-1(II) chain isoform X1	Environmental Information Processing;Cellular Processes;Environmental Information Processing;Organismal Systems	Signal transduction;Cellular community - eukaryotes;Signaling molecules and interaction;Digestive system	ko04151//PI3K-Akt signaling pathway;ko04510//Focal adhesion;ko04512//ECM-receptor interaction;ko04974//Protein digestion and absorption	K19719;K19719;K19719;K19719	GO:0005583//fibrillar collagen trimer;GO:0044424//intracellular part	GO:0005198//structural molecule activity;GO:0019838//growth factor binding;GO:0043169//cation binding	GO:0009100//glycoprotein metabolic process;GO:0010467//gene expression;GO:0030154//cell differentiation;GO:0030198//extracellular matrix organization;GO:0035107//appendage morphogenesis;GO:0036075//replacement ossification;GO:0043583//ear development;GO:0048646//anatomical structure formation involved in morphogenesis;GO:0048704//embryonic skeletal system morphogenesis;GO:0050953//sensory percept…
ncbi_395104	0	0	0	0	0	0.09	0	0	0	1.16	0.49	0.27	0	0	0	0	0	5.18	0	0	0	161.51	39.65	21.23	TBX18	T-box transcription factor TBX18	-	-	-	-	GO:0043231//intracellular membrane-bounded organelle	GO:0001071//nucleic acid binding transcription factor activity;GO:0001104//RNA polymerase II transcription cofactor activity;GO:0044212//transcription regulatory region DNA binding;GO:0046983//protein dimerization activity	GO:0002009//morphogenesis of an epithelium;GO:0002053//positive regulation of mesenchymal cell proliferation;GO:0009798//axis specification;GO:0009952//anterior/posterior pattern specification;GO:0010468//regulation of gene expression;GO:0022407//regulation of cell-cell adhesion;GO:0034645//cellular macromolecule biosynthetic process;GO:0035295//tube development;GO:0042692//muscle cell differenti…
ncbi_395112	5.79	5.57	4.94	6.61	7.79	5.32	7.51	2.71	4.22	2.04	3.3	2.96	344.84	373.2	298.01	457.96	565.87	294.21	532.67	166.1	285.83	279.32	259.74	230.13	POFUT2	GDP-fucose protein O-fucosyltransferase 2	Metabolism	Glycan biosynthesis and metabolism	ko00514//Other types of O-glycan biosynthesis	K03691	GO:0043231//intracellular membrane-bounded organelle	GO:0008417//fucosyltransferase activity	GO:0006493//protein O-linked glycosylation;GO:0010467//gene expression;GO:0010769//regulation of cell morphogenesis involved in differentiation;GO:0051049//regulation of transport
ncbi_395131	16.48	12.87	15.46	45.73	74.08	63.14	51.64	81.41	64.79	55.53	24.66	28.89	1619	1422	1537	5225	8875	5756	6041	8230	7229	12535	3200	3704	SLC34A2	sodium-dependent phosphate transport protein 2B	Organismal Systems;Organismal Systems	Endocrine system;Digestive system	ko04928//Parathyroid hormone synthesis, secretion and action;ko04978//Mineral absorption	K14683;K14683	GO:0005886//plasma membrane;GO:0042995//cell projection;GO:0043226//organelle	GO:0015114//phosphate ion transmembrane transporter activity;GO:0031420//alkali metal ion binding;GO:0043168//anion binding	GO:0006814//sodium ion transport;GO:0006817//phosphate ion transport;GO:0048545//response to steroid hormone;GO:0072501//cellular divalent inorganic anion homeostasis
ncbi_395143	2.3	1.27	1.41	3.7	2.85	5.01	2.63	2.94	2.1	4.9	12.8	6.38	67.91	42.16	42.31	127.23	102.83	137.38	92.71	89.32	70.35	332.7	499.84	246.24	SOX4	transcription factor SOX-4	-	-	-	-	GO:0044424//intracellular part	GO:0001071//nucleic acid binding transcription factor activity	GO:0003206//cardiac chamber morphogenesis;GO:0006351//transcription, DNA-templated;GO:0007165//signal transduction;GO:0010468//regulation of gene expression;GO:0022008//neurogenesis;GO:0048522//positive regulation of cellular process;GO:0048523//negative regulation of cellular process;GO:0065008//regulation of biological quality;GO:0080090//regulation of primary metabolic process;GO:2000112//regu…
ncbi_395148	3.7	4.58	3.35	8.51	12.47	9	7.12	10.8	13.81	5.59	7.08	6.68	273	370	259	678	1008	583	705	745	1025	860	543	690	NEBL	nebulette isoform X1	-	-	-	-	-	-	-
ncbi_395209	1488.83	1636.83	2178.3	4661.97	8148.67	3697.45	4507.98	7486.35	6032.09	4214.24	2073.95	2840.2	34228	42318	50678	124641	228425	78871	123399	177075	157475	222576	62961	85194	RARRES1	ovocalyxin-32 precursor	-	-	-	-	-	-	-
ncbi_395217	0	0.05	0	0.14	0.05	0.03	0.07	0.25	0.07	5.99	1.51	0.19	0	2	0	6	2	1	3	9	3	490	71	9	FBP2	fructose-1,6-bisphosphatase isozyme 2	Metabolism;Organismal Systems;Environmental Information Processing;Metabolism;Organismal Systems;Metabolism;Metabolism;Metabolism	Global and overview maps;Endocrine system;Signal transduction;Global and overview maps;Endocrine system;Carbohydrate metabolism;Carbohydrate metabolism;Carbohydrate metabolism	ko01100//Metabolic pathways;ko04910//Insulin signaling pathway;ko04152//AMPK signaling pathway;ko01200//Carbon metabolism;ko04922//Glucagon signaling pathway;ko00010//Glycolysis / Gluconeogenesis;ko00051//Fructose and mannose metabolism;ko00030//Pentose phosphate pathway	K03841;K03841;K03841;K03841;K03841;K03841;K03841;K03841	GO:0031988//membrane-bounded vesicle;GO:0044444//cytoplasmic part	GO:0050308//sugar-phosphatase activity	GO:0006006//glucose metabolic process;GO:0006796//phosphate-containing compound metabolic process
ncbi_395260	2.92	5.05	2.64	12.86	10.41	11.7	16.63	8.52	10.22	15.27	34.92	24.78	35	68	32	179	152	130	237	105	139	420	552	387	FLNC	filamin-C	Environmental Information Processing;Cellular Processes	Signal transduction;Cellular community - eukaryotes	ko04010//MAPK signaling pathway;ko04510//Focal adhesion	K04437;K04437	GO:0005886//plasma membrane;GO:0005924//cell-substrate adherens junction;GO:0044424//intracellular part	GO:0003779//actin binding	GO:0055002//striated muscle cell development
ncbi_395282	3.29	7.56	5.58	12.39	16.37	19.43	11.67	10.72	9.42	22.07	32.09	22.34	39	101	67	171	237	214	165	131	127	602	503	346	ID1	DNA-binding protein inhibitor ID-1	Environmental Information Processing;Environmental Information Processing;Cellular Processes;Environmental Information Processing	Signal transduction;Signal transduction;Cellular community - eukaryotes;Signal transduction	ko04015//Rap1 signaling pathway;ko04390//Hippo signaling pathway;ko04550//Signaling pathways regulating pluripotency of stem cells;ko04350//TGF-beta signaling pathway	K04680;K04680;K04680;K04680	GO:0044424//intracellular part	GO:0005515//protein binding	GO:0001837//epithelial to mesenchymal transition;GO:0006355//regulation of transcription, DNA-templated
ncbi_395338	7.38	4.43	6.19	21.2	24.56	17.85	18.18	17.84	15.36	21.45	40.99	33.05	218	147	185	728	884	489	639	542	515	1455	1598	1273	AKR1B10L2	aldo-keto reductase family 1 member B10	Metabolism;Metabolism;Metabolism;Metabolism;Metabolism;Metabolism	Global and overview maps;Lipid metabolism;Carbohydrate metabolism;Carbohydrate metabolism;Metabolism of cofactors and vitamins;Carbohydrate metabolism	ko01100//Metabolic pathways;ko00561//Glycerolipid metabolism;ko00051//Fructose and mannose metabolism;ko00052//Galactose metabolism;ko00790//Folate biosynthesis;ko00040//Pentose and glucuronate interconversions	K00011;K00011;K00011;K00011;K00011;K00011	-	-	GO:0044710//single-organism metabolic process
ncbi_395366	3.43	3.61	2.9	11.03	8.92	22.1	11.95	24.87	11.27	30.9	28.61	18.28	129	151	110	480	407	768	531	957	482	2652	1410	892	GBP	guanylate binding protein	Organismal Systems	Immune system	ko04621//NOD-like receptor signaling pathway	K20899	-	GO:0032550//purine ribonucleoside binding	-
ncbi_395387	0.45	0.49	0.16	7.49	10.39	6.86	4.09	8.57	4.67	15.76	14.64	11.49	22	27	8	424	617	310	237	429	258	1763	941	730	MMP9	matrix metalloproteinase-9 precursor	Organismal Systems;Organismal Systems;Organismal Systems;Environmental Information Processing;Organismal Systems	Immune system;Endocrine system;Endocrine system;Signal transduction;Immune system	ko04670//Leukocyte transendothelial migration;ko04926//Relaxin signaling pathway;ko04915//Estrogen signaling pathway;ko04668//TNF signaling pathway;ko04657//IL-17 signaling pathway	K01403;K01403;K01403;K01403;K01403	GO:0031988//membrane-bounded vesicle;GO:0044421//extracellular region part	GO:0004175//endopeptidase activity;GO:0005515//protein binding;GO:0046914//transition metal ion binding	GO:0002376//immune system process;GO:0010634//positive regulation of epithelial cell migration;GO:0019538//protein metabolic process;GO:0030154//cell differentiation;GO:0032092//positive regulation of protein binding;GO:0032413//negative regulation of ion transmembrane transporter activity;GO:0032963//collagen metabolic process;GO:0042981//regulation of apoptotic process;GO:0043062//extracellular…
ncbi_395451	9.66	7.77	4.97	42.01	14.17	8.36	9.16	11.46	15.42	5.42	4.38	2.09	294	266	153	1487	526	236	332	359	533	379	176	83	CXCL14	C-X-C motif chemokine 14 precursor	Environmental Information Processing;Organismal Systems	Signaling molecules and interaction;Immune system	ko04060//Cytokine-cytokine receptor interaction;ko04062//Chemokine signaling pathway	K10033;K10033	GO:0043231//intracellular membrane-bounded organelle	GO:0005125//cytokine activity	GO:0002376//immune system process;GO:0006935//chemotaxis;GO:0043583//ear development;GO:0045661//regulation of myoblast differentiation
ncbi_395472	15.15	16.35	12.96	33.99	32.72	27.31	27.46	32.67	29.61	41.53	56.68	43.4	842	1026	728.45	2211	2233	1425.42	1825	1879	1879.97	5348.48	4186.43	3167.57	TCIRG1	V-type proton ATPase 116 kDa subunit a isoform X1	Metabolism;Cellular Processes;Cellular Processes;Metabolism;Organismal Systems;Organismal Systems	Global and overview maps;Transport and catabolism;Transport and catabolism;Energy metabolism;Nervous system;Excretory system	ko01100//Metabolic pathways;ko04145//Phagosome;ko04142//Lysosome;ko00190//Oxidative phosphorylation;ko04721//Synaptic vesicle cycle;ko04966//Collecting duct acid secretion	K02154;K02154;K02154;K02154;K02154;K02154	GO:0005774//vacuolar membrane;GO:0005886//plasma membrane;GO:0031224//intrinsic component of membrane;GO:0033177//proton-transporting two-sector ATPase complex, proton-transporting domain	GO:0015077//monovalent inorganic cation transmembrane transporter activity	GO:0015988//energy coupled proton transmembrane transport, against electrochemical gradient
ncbi_395488	1.66	1.17	2.28	6.7	6.53	8.21	6.64	8.54	5.86	13.7	9.01	11.13	58	46	81	273	279	267	277	308	233	1103	417	509	MARCO	macrophage receptor MARCO	Cellular Processes	Transport and catabolism	ko04145//Phagosome	K13884	-	-	GO:0006909//phagocytosis
ncbi_395506	11.47	9.7	11.42	8.56	13.16	6.08	7.92	9.09	6.55	4.17	3.61	6.94	370.39	352.49	373.3	321.58	518.19	182.24	304.44	301.98	240.09	309.51	153.78	292.49	HDAC3	histone deacetylase 3	Organismal Systems	Endocrine system	ko04919//Thyroid hormone signaling pathway	K11404	GO:0005819//spindle;GO:0043234//protein complex;GO:0044451//nucleoplasm part	GO:0003676//nucleic acid binding;GO:0003682//chromatin binding;GO:0003712//transcription cofactor activity;GO:0017136//NAD-dependent histone deacetylase activity;GO:0019899//enzyme binding	GO:0000278//mitotic cell cycle;GO:0006357//regulation of transcription from RNA polymerase II promoter;GO:0006461//protein complex assembly;GO:0007623//circadian rhythm;GO:0016575//histone deacetylation;GO:0032873//negative regulation of stress-activated MAPK cascade;GO:0040008//regulation of growth
ncbi_395530	28.85	42.45	27.11	67.12	66.74	83.34	67.87	57.51	68.14	121.31	116.7	167.12	3793.12	6391.12	3627.55	10258	10723.7	10233.8	10741.4	7805.02	10206.4	36479.6	20132	28585	COL4A1	collagen alpha-1(IV) chain isoform X1	Environmental Information Processing;Cellular Processes;Organismal Systems;Environmental Information Processing;Organismal Systems	Signal transduction;Cellular community - eukaryotes;Endocrine system;Signaling molecules and interaction;Digestive system	ko04151//PI3K-Akt signaling pathway;ko04510//Focal adhesion;ko04926//Relaxin signaling pathway;ko04512//ECM-receptor interaction;ko04974//Protein digestion and absorption	K06237;K06237;K06237;K06237;K06237	GO:0005581//collagen trimer;GO:0044420//extracellular matrix component	GO:0005198//structural molecule activity;GO:0019838//growth factor binding	GO:0007417//central nervous system development;GO:0030198//extracellular matrix organization;GO:0043200//response to amino acid;GO:0048514//blood vessel morphogenesis;GO:0050808//synapse organization;GO:0060562//epithelial tube morphogenesis
ncbi_395532	43.25	61.8	30.35	170.83	133.92	183.3	165.06	100.6	141.56	263.38	261.07	266.22	3983.36	6400.21	2828.85	18296.4	15039	15663.9	18099.8	9532.33	14804.3	55725.5	31750.2	31989.7	COL1A1	collagen alpha-1(I) chain	Environmental Information Processing;Cellular Processes;Organismal Systems;Organismal Systems;Environmental Information Processing;Organismal Systems	Signal transduction;Cellular community - eukaryotes;Immune system;Endocrine system;Signaling molecules and interaction;Digestive system	ko04151//PI3K-Akt signaling pathway;ko04510//Focal adhesion;ko04611//Platelet activation;ko04926//Relaxin signaling pathway;ko04512//ECM-receptor interaction;ko04974//Protein digestion and absorption	K06236;K06236;K06236;K06236;K06236;K06236	GO:0005583//fibrillar collagen trimer;GO:0044424//intracellular part	GO:0005198//structural molecule activity;GO:0019838//growth factor binding;GO:0043169//cation binding	GO:0001501//skeletal system development;GO:0001944//vasculature development;GO:0006355//regulation of transcription, DNA-templated;GO:0007162//negative regulation of cell adhesion;GO:0009612//response to mechanical stimulus;GO:0010717//regulation of epithelial to mesenchymal transition;GO:0030177//positive regulation of Wnt signaling pathway;GO:0030198//extracellular matrix organization;GO:003033…
ncbi_395547	0.08	0.07	0	0.18	0.07	0	0.21	0.36	0.07	3.32	1.58	0.13	2	2	0	5	2	0	6	9	2	183	50	4	TMOD4	tropomodulin-4	-	-	-	-	GO:0036379//myofilament	GO:0003779//actin binding	GO:0051693//actin filament capping
ncbi_395566	0.89	1.22	2.05	1.6	1.74	1.93	1.8	1.89	1.89	2.39	4.09	3.16	23	35	53	47	54	46	55	50	55	140	139	106	AMT	aminomethyltransferase, mitochondrial precursor	Metabolism;Metabolism;Metabolism;Metabolism;Metabolism	Global and overview maps;Global and overview maps;Amino acid metabolism;Carbohydrate metabolism;Metabolism of cofactors and vitamins	ko01100//Metabolic pathways;ko01200//Carbon metabolism;ko00260//Glycine, serine and threonine metabolism;ko00630//Glyoxylate and dicarboxylate metabolism;ko00670//One carbon pool by folate	K00605;K00605;K00605;K00605;K00605	GO:0043231//intracellular membrane-bounded organelle	GO:0016769//transferase activity, transferring nitrogenous groups	GO:0006544//glycine metabolic process
ncbi_395603	2.89	3.31	2.61	3.09	3.31	2.4	3.57	2.34	2.27	5.98	5.79	3.87	168	215	152	195	225	125	240	138	145	778	437	278	FGFR4	fibroblast growth factor receptor 4 isoform X1	Environmental Information Processing;Environmental Information Processing;Cellular Processes;Cellular Processes;Environmental Information Processing;Environmental Information Processing;Cellular Processes	Signal transduction;Signal transduction;Transport and catabolism;Cell motility;Signal transduction;Signal transduction;Cellular community - eukaryotes	ko04151//PI3K-Akt signaling pathway;ko04010//MAPK signaling pathway;ko04144//Endocytosis;ko04810//Regulation of actin cytoskeleton;ko04014//Ras signaling pathway;ko04015//Rap1 signaling pathway;ko04550//Signaling pathways regulating pluripotency of stem cells	K05095;K05095;K05095;K05095;K05095;K05095;K05095	GO:0016021//integral component of membrane;GO:0030054//cell junction;GO:0043231//intracellular membrane-bounded organelle	GO:0004714//transmembrane receptor protein tyrosine kinase activity;GO:0005539//glycosaminoglycan binding;GO:0019838//growth factor binding;GO:0032550//purine ribonucleoside binding	GO:0003156//regulation of organ formation;GO:0006468//protein phosphorylation;GO:0007169//transmembrane receptor protein tyrosine kinase signaling pathway;GO:0010557//positive regulation of macromolecule biosynthetic process;GO:0030162//regulation of proteolysis;GO:0032844//regulation of homeostatic process;GO:0033500//carbohydrate homeostasis;GO:0042127//regulation of cell proliferation;GO:00430…
ncbi_395650	1.93	3.04	3.14	3.67	3.72	3.4	2.72	3.98	3.59	7.03	6.53	7.13	72	115	93	150	162	112	126	146	147	598	325	307	PHOSPHO1	phosphoethanolamine/phosphocholine phosphatase isoform X1	Metabolism;Metabolism	Global and overview maps;Lipid metabolism	ko01100//Metabolic pathways;ko00564//Glycerophospholipid metabolism	K06124;K06124	-	-	-
ncbi_395671	0.08	0.19	0.07	0.1	0.46	0.11	0.21	0.14	0.21	1.9	1.56	0.2	10	24	13	10	66	22	35	17	33	647	238	29	ERBB4	receptor tyrosine-protein kinase erbB-4 isoform X1	Environmental Information Processing;Environmental Information Processing;Environmental Information Processing;Environmental Information Processing	Signal transduction;Signal transduction;Signal transduction;Signal transduction	ko04151//PI3K-Akt signaling pathway;ko04010//MAPK signaling pathway;ko04020//Calcium signaling pathway;ko04012//ErbB signaling pathway	K05085;K05085;K05085;K05085	GO:0031224//intrinsic component of membrane;GO:0043231//intracellular membrane-bounded organelle;GO:0043234//protein complex	GO:0000975//regulatory region DNA binding;GO:0004713//protein tyrosine kinase activity;GO:0032550//purine ribonucleoside binding;GO:0046983//protein dimerization activity;GO:0070851//growth factor receptor binding	GO:0000266//mitochondrial fission;GO:0006355//regulation of transcription, DNA-templated;GO:0007167//enzyme linked receptor protein signaling pathway;GO:0007262//STAT protein import into nucleus;GO:0008284//positive regulation of cell proliferation;GO:0009653//anatomical structure morphogenesis;GO:0009790//embryo development;GO:0010591//regulation of lamellipodium assembly;GO:0016477//cell migrat…
ncbi_395708	0.11	0.34	0.45	2.69	1.36	2.8	1.7	2.45	1.19	15.79	6.18	3.76	3	10	12	83	44	69	54	67	36	967	217	131	LYG2	lysozyme g precursor	-	-	-	-	-	GO:0004553//hydrolase activity, hydrolyzing O-glycosyl compounds	GO:0000270//peptidoglycan metabolic process;GO:0009617//response to bacterium;GO:0044036//cell wall macromolecule metabolic process
ncbi_395713	0.11	0.07	0	0.23	0.29	0.01	0.23	0.24	0.06	2.03	0.4	0.29	4	8	0	12	14	1	11	14	2	224	38	32	TFAP2B	transcription factor AP-2-beta isoform X1	-	-	-	-	GO:0043231//intracellular membrane-bounded organelle	GO:0000977//RNA polymerase II regulatory region sequence-specific DNA binding;GO:0000982//transcription factor activity, RNA polymerase II core promoter proximal region sequence-specific binding;GO:0001104//RNA polymerase II transcription cofactor activity;GO:0004869//cysteine-type endopeptidase inhibitor activity;GO:0046983//protein dimerization activity	GO:0003407//neural retina development;GO:0006357//regulation of transcription from RNA polymerase II promoter;GO:0019318//hexose metabolic process;GO:0030002//cellular anion homeostasis;GO:0030154//cell differentiation;GO:0033500//carbohydrate homeostasis;GO:0035108//limb morphogenesis;GO:0035809//regulation of urine volume;GO:0042127//regulation of cell proliferation;GO:0043065//positive regulat…
ncbi_395716	0.19	0.06	0.16	0.25	0.37	0.69	0.41	0.38	0.3	1.1	1.11	0.57	22	8	20	36	42	55	44	37	31	260	139	65	EYA4	eyes absent homolog 4 isoform X1	-	-	-	-	-	-	-
ncbi_395761	0.84	0.49	0.42	0.9	0.62	1.5	0.46	6.04	1.07	110.28	25.13	1.03	20	13	10	25	18	34	13	150	29	6160	800	32	TNNT3	troponin T, fast skeletal muscle isoforms isoform X1	-	-	-	-	-	GO:0008092//cytoskeletal protein binding;GO:0042623//ATPase activity, coupled	GO:0006937//regulation of muscle contraction;GO:0006941//striated muscle contraction;GO:0051336//regulation of hydrolase activity
ncbi_395782	2.96	2.98	3.57	1.3	0.58	0.78	0.85	0.86	0.81	0.63	0.24	0.27	184	208	224	94	44	45	63	55	57	90	20	22	T	brachyury protein	-	-	-	-	GO:0000785//chromatin;GO:0043231//intracellular membrane-bounded organelle	GO:0000977//RNA polymerase II regulatory region sequence-specific DNA binding;GO:0000981//RNA polymerase II transcription factor activity, sequence-specific DNA binding;GO:0001076//transcription factor activity, RNA polymerase II transcription factor binding;GO:0001085//RNA polymerase II transcription factor binding	GO:0001501//skeletal system development;GO:0001840//neural plate development;GO:0003256//regulation of transcription from RNA polymerase II promoter involved in myocardial precursor cell differentiation;GO:0007178//transmembrane receptor protein serine/threonine kinase signaling pathway;GO:0007368//determination of left/right symmetry;GO:0007399//nervous system development;GO:0008078//mesodermal …
ncbi_395790	10.57	10.98	9.26	12.36	18.69	18.75	15.79	16.96	17.74	29.18	29.33	18.31	574	671	509	781	1238	945	1021	948	1094	3641	2104	1298	LFNG	beta-1,3-N-acetylglucosaminyltransferase lunatic fringe precursor	Environmental Information Processing;Metabolism	Signal transduction;Glycan biosynthesis and metabolism	ko04330//Notch signaling pathway;ko00514//Other types of O-glycan biosynthesis	K05948;K05948	GO:0031228//intrinsic component of Golgi membrane	GO:0008375//acetylglucosaminyltransferase activity;GO:0043169//cation binding	GO:0007126//meiotic nuclear division;GO:0008585//female gonad development;GO:0008593//regulation of Notch signaling pathway;GO:0009952//anterior/posterior pattern specification;GO:0022603//regulation of anatomical structure morphogenesis;GO:0043393//regulation of protein binding
ncbi_395805	0.99	0.45	0.25	0.52	0.43	0.6	0.64	0.85	0.56	10.3	2.54	0.5	112	56	28	67.11	56.82	62.09	85	97.32	71.66	2667.34	377.64	74	MYOM1	myomesin-1	-	-	-	-	GO:0044449//contractile fiber part	GO:0046983//protein dimerization activity	-
ncbi_395862	0.35	0.17	0.09	0.37	0.67	1.59	1.24	1.29	0.58	6.9	2.13	0.54	11	6	3	15	27	52	52	46	23	546	99	25	PITX2	pituitary homeobox 2	Environmental Information Processing	Signal transduction	ko04350//TGF-beta signaling pathway	K04686	GO:0043231//intracellular membrane-bounded organelle;GO:0043234//protein complex	GO:0000982//transcription factor activity, RNA polymerase II core promoter proximal region sequence-specific binding;GO:0001085//RNA polymerase II transcription factor binding;GO:0001104//RNA polymerase II transcription cofactor activity;GO:0003682//chromatin binding;GO:0044212//transcription regulatory region DNA binding;GO:0046983//protein dimerization activity	GO:0000768//syncytium formation by plasma membrane fusion;GO:0001755//neural crest cell migration;GO:0003170//heart valve development;GO:0006357//regulation of transcription from RNA polymerase II promoter;GO:0007166//cell surface receptor signaling pathway;GO:0008284//positive regulation of cell proliferation;GO:0009798//axis specification;GO:0009855//determination of bilateral symmetry;GO:00215…
ncbi_395877	0.87	1.11	0.6	2.05	2.86	2.69	1.66	2.32	3.72	5.23	3.81	3.71	66	95	46	181	264	189	150	181	320	910	381	367	SERPIND1	heparin cofactor 2	Organismal Systems	Immune system	ko04610//Complement and coagulation cascades	K03912	-	-	-
ncbi_395890	0.1	0.16	0.08	0.6	0.26	0.42	0.57	0.25	0.24	0.87	1.34	0.8	11	20	9	77	35	43	75	29	30	221	196	115	NES	nestin	-	-	-	-	-	-	-
ncbi_395896	2.59	4.38	3.39	1.83	3.52	4.13	3.95	3.51	4.12	5.66	8.57	9.45	113.45	227.13	131.95	127.24	199.26	228.46	226.37	218.2	218.07	744.43	666.44	678.44	EFNB1	ephrin-B1 isoform X1	Organismal Systems	Development	ko04360//Axon guidance	K05463	-	-	-
ncbi_395897	14.78	19.34	11.3	55.57	60.59	58.72	43.07	39.35	42.18	119.35	67.83	107.46	891	1311	689	3895	4453	3284	3091	2440	2887	16526	5399	8451	TGFBI	transforming growth factor-beta-induced protein ig-h3 precursor	-	-	-	-	GO:0031012//extracellular matrix;GO:0031984//organelle subcompartment;GO:0031988//membrane-bounded vesicle;GO:0044421//extracellular region part	GO:0032403//protein complex binding	GO:0022610//biological adhesion;GO:0043062//extracellular structure organization
ncbi_395942	0	0.06	0	0	0	0	0	0.06	0.02	0.63	0.24	0.01	0	4	0	0	0	0	0	5	2	104	26	1	PAX7	paired box protein Pax-7 isoform X1	-	-	-	-	GO:0043231//intracellular membrane-bounded organelle	GO:0003677//DNA binding	GO:0001501//skeletal system development;GO:0006357//regulation of transcription from RNA polymerase II promoter;GO:0008284//positive regulation of cell proliferation;GO:0009953//dorsal/ventral pattern formation;GO:0014706//striated muscle tissue development;GO:0021515//cell differentiation in spinal cord;GO:0030182//neuron differentiation;GO:0031058//positive regulation of histone modification;GO…
ncbi_396002	5.42	4.86	3.11	4.88	4.5	5.46	4.58	8.72	5.13	18.43	14.08	7.2	87	88	54	90	87	81	87	143	93	678	295	149	AK1	adenylate kinase isoenzyme 1 isoform X1	Metabolism;Metabolism;Metabolism	Global and overview maps;Nucleotide metabolism;Metabolism of cofactors and vitamins	ko01100//Metabolic pathways;ko00230//Purine metabolism;ko00730//Thiamine metabolism	K00939;K00939;K00939	GO:0016020//membrane;GO:0031514//motile cilium;GO:0031988//membrane-bounded vesicle;GO:0044447//axoneme part	GO:0016301//kinase activity;GO:0016776//phosphotransferase activity, phosphate group as acceptor;GO:0032550//purine ribonucleoside binding	GO:0009132//nucleoside diphosphate metabolic process;GO:0009141//nucleoside triphosphate metabolic process;GO:0009152//purine ribonucleotide biosynthetic process;GO:0022402//cell cycle process
ncbi_396032	0.39	0.07	0.38	0.4	0.51	0.67	0.2	1.74	0.27	10.37	6.49	0.72	5	1	5	6	8	8	3	23	4	306	110	12	TNNC1	troponin C, slow skeletal and cardiac muscles	Environmental Information Processing;Organismal Systems;Organismal Systems	Signal transduction;Circulatory system;Circulatory system	ko04020//Calcium signaling pathway;ko04261//Adrenergic signaling in cardiomyocytes;ko04260//Cardiac muscle contraction	K05865;K05865;K05865	GO:0005856//cytoskeleton;GO:0031981//nuclear lumen;GO:0043234//protein complex;GO:0044444//cytoplasmic part	GO:0003779//actin binding;GO:0046872//metal ion binding;GO:0046983//protein dimerization activity	GO:0006941//striated muscle contraction;GO:0010035//response to inorganic substance;GO:0014733//regulation of skeletal muscle adaptation;GO:0032971//regulation of muscle filament sliding;GO:0051336//regulation of hydrolase activity;GO:0055008//cardiac muscle tissue morphogenesis
ncbi_396034	0.02	0	0.08	0.02	0.08	0	0.01	2.05	0.03	42.59	10.07	0.07	2	0	8	3	10	0	1	218	3	10128	1377	10	MYOM2	M-protein, striated muscle isoform X1	-	-	-	-	GO:0044449//contractile fiber part	-	GO:0003012//muscle system process
ncbi_396052	0.78	1.15	0.29	0.29	0.82	0.77	0.58	1.09	0.52	0.03	0.07	0.24	32	53	12	14	41	29	28	46	24	3	4	13	CYP1A1	cytochrome P450 1A4	Metabolism;Organismal Systems;Metabolism;Metabolism;Metabolism;Metabolism	Global and overview maps;Endocrine system;Metabolism of cofactors and vitamins;Lipid metabolism;Xenobiotics biodegradation and metabolism;Amino acid metabolism	ko01100//Metabolic pathways;ko04913//Ovarian Steroidogenesis;ko00830//Retinol metabolism;ko00140//Steroid hormone biosynthesis;ko00980//Metabolism of xenobiotics by cytochrome P450;ko00380//Tryptophan metabolism	K07408;K07408;K07408;K07408;K07408;K07408	GO:0031090//organelle membrane;GO:0043231//intracellular membrane-bounded organelle	GO:0016712//oxidoreductase activity, acting on paired donors, with incorporation or reduction of molecular oxygen, reduced flavin or flavoprotein as one donor, and incorporation of one atom of oxygen;GO:0046906//tetrapyrrole binding;GO:0046914//transition metal ion binding	GO:0044710//single-organism metabolic process
ncbi_396111	0.09	0.28	0.05	0.58	0.42	0.97	0.46	0.46	0.63	4.43	1.2	1.59	27	96	14	203	157	278	165	143	216	3090	484	636	RYR3	ryanodine receptor 3 isoform X1	Environmental Information Processing;Organismal Systems;Environmental Information Processing;Organismal Systems;Organismal Systems	Signal transduction;Endocrine system;Signal transduction;Environmental adaptation;Digestive system	ko04020//Calcium signaling pathway;ko04921//Oxytocin signaling pathway;ko04371//Apelin signaling pathway;ko04713//Circadian entrainment;ko04970//Salivary secretion	K04963;K04963;K04963;K04963;K04963	-	-	-
ncbi_396114	0	0.08	0	0	0	0	0	0	0	0	2.34	2.85	0	2.15	0	0	0	0	0	0	0	0	71.22	85.73	P2RY6	P2Y purinoceptor 3	Environmental Information Processing	Signaling molecules and interaction	ko04080//Neuroactive ligand-receptor interaction	K04272	GO:0031224//intrinsic component of membrane	GO:0015065//uridine nucleotide receptor activity	GO:0006821//chloride transport;GO:0035588//G-protein coupled purinergic receptor signaling pathway
ncbi_396135	3.39	3.41	1.8	8.38	11.57	4.84	6.44	6.68	7.18	17.01	14.07	14.32	146.56	165.77	79	421.37	610.47	194.42	331.52	297.26	352.57	1690.18	803.88	808.54	MST1	hepatocyte growth factor-like protein precursor	-	-	-	-	GO:0031988//membrane-bounded vesicle	GO:0004175//endopeptidase activity	GO:0019538//protein metabolic process
ncbi_396138	0.02	0.1	0	0.1	0.33	0.29	0.35	0.17	0.13	0.56	0.86	0.64	1	6	0	7	22	14	23	10	8	70	61	48	GRIA3	glutamate receptor 3 isoform 1 precursor	Environmental Information Processing;Environmental Information Processing;Organismal Systems;Organismal Systems;Organismal Systems;Organismal Systems;Organismal Systems	Signaling molecules and interaction;Signal transduction;Nervous system;Nervous system;Environmental adaptation;Nervous system;Nervous system	ko04080//Neuroactive ligand-receptor interaction;ko04024//cAMP signaling pathway;ko04723//Retrograde endocannabinoid signaling;ko04728//Dopaminergic synapse;ko04713//Circadian entrainment;ko04724//Glutamatergic synapse;ko04730//Long-term depression	K05199;K05199;K05199;K05199;K05199;K05199;K05199	-	-	-
ncbi_396171	0.48	0.16	0	0.56	2.91	3.05	1.35	0.59	3.18	2.08	10.4	4.72	13.84	5.06	0	18.65	101.46	80.82	45.84	17.34	103.07	136.12	392.08	175.68	YAP1	transcriptional coactivator YAP1	Environmental Information Processing;Environmental Information Processing;Environmental Information Processing	Signal transduction;Signal transduction;Signal transduction	ko04390//Hippo signaling pathway;ko04391//Hippo signaling pathway -fly;ko04392//Hippo signaling pathway - multiple species	K16687;K16687;K16687	GO:0043231//intracellular membrane-bounded organelle;GO:0043234//protein complex;GO:0044444//cytoplasmic part	GO:0000977//RNA polymerase II regulatory region sequence-specific DNA binding;GO:0003712//transcription cofactor activity;GO:0005515//protein binding	GO:0006357//regulation of transcription from RNA polymerase II promoter;GO:0006468//protein phosphorylation;GO:0007498//mesoderm development;GO:0009913//epidermal cell differentiation;GO:0010332//response to gamma radiation;GO:0010720//positive regulation of cell development;GO:0019827//stem cell population maintenance;GO:0030177//positive regulation of Wnt signaling pathway;GO:0033554//cellular …
ncbi_396182	9.57	10.46	10.3	3.93	4.26	5.01	3.12	3.19	3.73	5.67	6.48	7.8	350	430	381	167	190	170	136	120	155	476	313	372	HHEX	hematopoietically-expressed homeobox protein HHEX	-	-	-	-	GO:0032991//macromolecular complex;GO:0043231//intracellular membrane-bounded organelle	GO:0000977//RNA polymerase II regulatory region sequence-specific DNA binding;GO:0000982//transcription factor activity, RNA polymerase II core promoter proximal region sequence-specific binding;GO:0008134//transcription factor binding;GO:0019904//protein domain specific binding;GO:0031369//translation initiation factor binding;GO:0046983//protein dimerization activity	GO:0000079//regulation of cyclin-dependent protein serine/threonine kinase activity;GO:0003002//regionalization;GO:0006357//regulation of transcription from RNA polymerase II promoter;GO:0006406//mRNA export from nucleus;GO:0006950//response to stress;GO:0007166//cell surface receptor signaling pathway;GO:0008283//cell proliferation;GO:0009725//response to hormone;GO:0009967//positive regulation …
ncbi_396219	2.05	1.8	1.49	3.84	5.49	5.58	4.7	4.89	4.66	9.42	9.95	5.35	128	113	98	282	382	316	345	284	317	1250	729	407	LPL	lipoprotein lipase isoform X1	Organismal Systems;Metabolism;Organismal Systems	Endocrine system;Lipid metabolism;Digestive system	ko03320//PPAR signaling pathway;ko00561//Glycerolipid metabolism;ko04979//Cholesterol metabolism	K01059;K01059;K01059	GO:0031224//intrinsic component of membrane;GO:0031988//membrane-bounded vesicle;GO:0034385//triglyceride-rich lipoprotein particle;GO:0044464//cell part	GO:0005515//protein binding;GO:0005539//glycosaminoglycan binding;GO:0016298//lipase activity	GO:0006641//triglyceride metabolic process;GO:0010743//regulation of macrophage derived foam cell differentiation;GO:0010884//positive regulation of lipid storage;GO:0055090//acylglycerol homeostasis
ncbi_396224	3.24	5.51	3.49	12.66	10.25	10.39	11.71	11.16	10.11	14.91	21.49	15.48	67	128	73	304	258	199	288	237	237	707	586	417	LOC396224	lamin-A	Cellular Processes	Cell growth and death	ko04210//Apoptosis	K12641	GO:0005882//intermediate filament;GO:0012505//endomembrane system;GO:0043231//intracellular membrane-bounded organelle;GO:0044444//cytoplasmic part	-	GO:0000226//microtubule cytoskeleton organization;GO:0001666//response to hypoxia;GO:0006606//protein import into nucleus;GO:0010823//negative regulation of mitochondrion organization;GO:0016477//cell migration;GO:0044802//single-organism membrane organization;GO:0048522//positive regulation of cellular process;GO:0055013//cardiac muscle cell development;GO:0097191//extrinsic apoptotic signaling …
ncbi_396227	11.07	27.61	7.56	140.26	82.84	88.91	98.46	62	96.39	194.7	138.46	236.67	165	463	114	2432	1506	1230	1748	951	1632	6669	2726	4604	HSPB1	heat shock protein beta-1	Environmental Information Processing;Environmental Information Processing	Signal transduction;Signal transduction	ko04010//MAPK signaling pathway;ko04370//VEGF signaling pathway	K04455;K04455	GO:0005924//cell-substrate adherens junction;GO:0016020//membrane;GO:0031674//I band;GO:0031988//membrane-bounded vesicle;GO:0043231//intracellular membrane-bounded organelle;GO:0044421//extracellular region part	GO:0003723//RNA binding;GO:0019901//protein kinase binding;GO:0030291//protein serine/threonine kinase inhibitor activity	GO:0006469//negative regulation of protein kinase activity;GO:0007249//I-kappaB kinase/NF-kappaB signaling;GO:0010595//positive regulation of endothelial cell migration;GO:0030168//platelet activation;GO:0032651//regulation of interleukin-1 beta production;GO:0032760//positive regulation of tumor necrosis factor production;GO:0038089//positive regulation of cell migration by vascular endothelial …
ncbi_396228	39.54	44.58	29.59	108.22	105.93	101.11	94.34	103.45	97.5	165.97	186.79	202.82	2313	2963.98	1801	7526	7633	5627	6642	6294	6655	22578.4	14287	15650	SERPINH1	serpin H1 precursor	-	-	-	-	GO:0031988//membrane-bounded vesicle;GO:0044421//extracellular region part;GO:0044432//endoplasmic reticulum part	GO:0003723//RNA binding;GO:0005515//protein binding	GO:0009059//macromolecule biosynthetic process;GO:0010467//gene expression;GO:0019538//protein metabolic process;GO:0030198//extracellular matrix organization
ncbi_396242	0.23	0.46	0.29	1.31	1.32	1.52	1.47	1.27	1.64	1.75	3.71	3.41	13	30	17	88	93	81	101	75	107	231	282	256	COL9A3	collagen alpha-3(IX) chain precursor	Environmental Information Processing;Cellular Processes;Environmental Information Processing;Organismal Systems	Signal transduction;Cellular community - eukaryotes;Signaling molecules and interaction;Digestive system	ko04151//PI3K-Akt signaling pathway;ko04510//Focal adhesion;ko04512//ECM-receptor interaction;ko04974//Protein digestion and absorption	K08131;K08131;K08131;K08131	GO:0005593//FACIT collagen trimer;GO:0031012//extracellular matrix	-	GO:0008406//gonad development
ncbi_396260	44.86	39.58	57.77	394.78	169.19	240.62	84.46	193.49	117.45	718.33	639.33	497.91	521	517	679	5332	2396	2593	1168	2312	1549	19166	9805	7545	AVD	avidin precursor	-	-	-	-	-	-	-
ncbi_396263	0.13	0.14	0.02	0.18	0.1	0.12	0.07	3.2	0.11	46.01	14.8	0.79	8	10	1	13	8	7	5	210	8	6749	1248	66	ACTN2	alpha-actinin-2	-	-	-	-	GO:0005924//cell-substrate adherens junction;GO:0031674//I band;GO:0031988//membrane-bounded vesicle;GO:0042995//cell projection	GO:0003713//transcription coactivator activity;GO:0003779//actin binding;GO:0010861//thyroid hormone receptor activator activity;GO:0019904//protein domain specific binding;GO:0046872//metal ion binding	GO:0003012//muscle system process;GO:0007045//cell-substrate adherens junction assembly;GO:0010469//regulation of receptor activity;GO:0030031//cell projection assembly;GO:0032413//negative regulation of ion transmembrane transporter activity;GO:0032414//positive regulation of ion transmembrane transporter activity;GO:0034394//protein localization to cell surface;GO:0043266//regulation of potassi…
ncbi_396277	0.07	0.3	0.07	1	0.56	0.52	0.52	0.27	0.91	1.34	1.97	3.2	1	5	1	17	10	7	9	4	15	45	38	61	TTR	transthyretin isoform 2	Organismal Systems	Endocrine system	ko04918//Thyroid hormone synthesis	K20731	GO:0030135//coated vesicle;GO:0044421//extracellular region part	GO:0005102//receptor binding;GO:0042562//hormone binding	GO:0001523//retinoid metabolic process;GO:0009914//hormone transport;GO:0051707//response to other organism;GO:0065003//macromolecular complex assembly
ncbi_396287	17.74	21.6	16.7	12.85	19.46	15.32	14.57	14.69	18.98	26.21	25.73	37.23	317	434	302	267	424	254	310	270	385	1076	607	868	HMOX1	heme oxygenase 1	Metabolism;Environmental Information Processing;Organismal Systems;Cellular Processes;Metabolism	Global and overview maps;Signal transduction;Digestive system;Cell growth and death;Metabolism of cofactors and vitamins	ko01100//Metabolic pathways;ko04066//HIF-1 signaling pathway;ko04978//Mineral absorption;ko04216//Ferroptosis;ko00860//Porphyrin and chlorophyll metabolism	K00510;K00510;K00510;K00510;K00510	GO:0043231//intracellular membrane-bounded organelle;GO:0044444//cytoplasmic part	GO:0016705//oxidoreductase activity, acting on paired donors, with incorporation or reduction of molecular oxygen;GO:0043169//cation binding;GO:0046906//tetrapyrrole binding;GO:0046983//protein dimerization activity;GO:0060089//molecular transducer activity	GO:0001666//response to hypoxia;GO:0002262//myeloid cell homeostasis;GO:0006357//regulation of transcription from RNA polymerase II promoter;GO:0006787//porphyrin-containing compound catabolic process;GO:0008284//positive regulation of cell proliferation;GO:0008285//negative regulation of cell proliferation;GO:0014070//response to organic cyclic compound;GO:0042060//wound healing;GO:0043122//regu…
ncbi_396340	131.59	191.03	95.68	270	241.82	384.79	249.64	188.04	263.15	528.97	374.09	469.56	14451	23592	10635	34482	32389	39205	32645	21247	32817	133460	54255	67277	COL3A1	collagen alpha-1(III) chain precursor	Organismal Systems;Organismal Systems;Organismal Systems	Immune system;Endocrine system;Digestive system	ko04611//Platelet activation;ko04926//Relaxin signaling pathway;ko04974//Protein digestion and absorption	K19720;K19720;K19720	GO:0005583//fibrillar collagen trimer	GO:0005198//structural molecule activity;GO:0019838//growth factor binding	GO:0001764//neuron migration;GO:0002683//negative regulation of immune system process;GO:0006464//cellular protein modification process;GO:0007178//transmembrane receptor protein serine/threonine kinase signaling pathway;GO:0009611//response to wounding;GO:0009628//response to abiotic stimulus;GO:0030198//extracellular matrix organization;GO:0031589//cell-substrate adhesion;GO:0035023//regulation…
ncbi_396378	0.04	0.12	0.04	0.18	0.11	0.37	0.15	0.21	0.12	1.91	1.51	0.29	2	7	2	11	7	18	9	11	7	228	104	20	PLN	cardiac phospholamban	Environmental Information Processing;Environmental Information Processing;Environmental Information Processing;Organismal Systems;Organismal Systems	Signal transduction;Signal transduction;Signal transduction;Circulatory system;Endocrine system	ko04024//cAMP signaling pathway;ko04020//Calcium signaling pathway;ko04022//cGMP - PKG signaling pathway;ko04261//Adrenergic signaling in cardiomyocytes;ko04919//Thyroid hormone signaling pathway	K05852;K05852;K05852;K05852;K05852	GO:0005789//endoplasmic reticulum membrane;GO:0090533//cation-transporting ATPase complex	GO:0004857//enzyme inhibitor activity;GO:0016247//channel regulator activity	GO:0002026//regulation of the force of heart contraction;GO:0002027//regulation of heart rate;GO:0010880//regulation of release of sequestered calcium ion into cytosol by sarcoplasmic reticulum;GO:0014706//striated muscle tissue development;GO:0032780//negative regulation of ATPase activity;GO:0043271//negative regulation of ion transport;GO:0055117//regulation of cardiac muscle contraction;GO:00…
ncbi_396380	6.96	9.21	5.78	20.54	18.37	20.69	20.05	15.7	17.98	12.55	11.92	11.23	197	293	162	670	650	552	671	448	598	825	460	424	GSTAL3	glutathione S-transferase 3 isoform X1	Organismal Systems;Metabolism;Metabolism;Metabolism;Metabolism	Aging;Xenobiotics biodegradation and metabolism;Metabolism of other amino acids;Xenobiotics biodegradation and metabolism;Xenobiotics biodegradation and metabolism	ko04212//Longevity regulating pathway - worm;ko00983//Drug metabolism - other enzymes;ko00480//Glutathione metabolism;ko00980//Metabolism of xenobiotics by cytochrome P450;ko00982//Drug metabolism - cytochrome P450	K00799;K00799;K00799;K00799;K00799	-	GO:0003824//catalytic activity	-
ncbi_396386	1.66	1.25	1.2	1.48	0.55	1.55	1.23	7.97	1.91	120.36	31.31	2.01	26	22	19	27	10.46	22.59	23	128.4	34	4331.25	647.62	41	TNNI2	troponin I, fast skeletal muscle	-	-	-	-	GO:0043231//intracellular membrane-bounded organelle;GO:0043234//protein complex	GO:0008092//cytoskeletal protein binding;GO:0043169//cation binding	GO:0006355//regulation of transcription, DNA-templated
ncbi_396393	123.62	247.51	269.17	1877.8	516.69	284.18	681.2	960.63	811.84	4041.23	2310.42	3390.76	1745	3929	3845	30825	8893	3722	11449	13951	13013	131049	43065	62448	EXFABP	extracellular fatty acid-binding protein precursor	-	-	-	-	-	GO:0005488//binding	GO:0044238//primary metabolic process;GO:0051234//establishment of localization
ncbi_396403	1.87	1.16	0.68	1.03	0.98	1.6	1.56	1.38	1.95	1.59	4.05	3.2	305.32	212.61	112.35	194.99	193.83	242.99	305.71	232.35	362.49	603.28	877.41	680.2	PTPRZ1	receptor-type tyrosine-protein phosphatase zeta isoform X1	-	-	-	-	GO:0044420//extracellular matrix component	GO:0004721//phosphoprotein phosphatase activity	GO:0006470//protein dephosphorylation;GO:0010001//glial cell differentiation;GO:0014013//regulation of gliogenesis;GO:0044708//single-organism behavior;GO:0048812//neuron projection morphogenesis
ncbi_396430	14.86	32.35	10.65	100.18	68.57	115.66	84.93	53.56	71.44	245.62	93.98	137.89	352	861	257	2729	1973	2509	2379	1371	1894	15984	3308	4210	TPM2	tropomyosin beta chain isoform X1	-	-	-	-	-	-	GO:0051336//regulation of hydrolase activity
ncbi_396434	0.35	0.25	0.27	1.01	1.19	1.34	0.23	3.49	1.34	59.83	18.81	0.74	5	4	4	17	21	18	4	52	22	1992	360	14	TNNC2	troponin C, skeletal muscle	Environmental Information Processing	Signal transduction	ko04020//Calcium signaling pathway	K12042	GO:0043234//protein complex	GO:0008092//cytoskeletal protein binding;GO:0046872//metal ion binding	GO:0006941//striated muscle contraction
ncbi_396438	5.87	7.54	5.12	10.56	11.41	10.45	10.29	12.18	10.06	21.83	20.13	11.79	255	368	225	533	603.85	421	532	544	496	2177.47	1154	668	TGFB3	transforming growth factor beta-3 preproprotein	Environmental Information Processing;Environmental Information Processing;Environmental Information Processing;Cellular Processes;Environmental Information Processing;Cellular Processes;Environmental Information Processing	Signal transduction;Signaling molecules and interaction;Signal transduction;Cell growth and death;Signal transduction;Cell growth and death;Signal transduction	ko04010//MAPK signaling pathway;ko04060//Cytokine-cytokine receptor interaction;ko04390//Hippo signaling pathway;ko04218//Cellular senescence;ko04068//FoxO signaling pathway;ko04110//Cell cycle;ko04350//TGF-beta signaling pathway	K13377;K13377;K13377;K13377;K13377;K13377;K13377	GO:0005576//extracellular region	GO:0005160//transforming growth factor beta receptor binding;GO:0019838//growth factor binding	GO:0001666//response to hypoxia;GO:0002719//negative regulation of cytokine production involved in immune response;GO:0006275//regulation of DNA replication;GO:0006357//regulation of transcription from RNA polymerase II promoter;GO:0007155//cell adhesion;GO:0007178//transmembrane receptor protein serine/threonine kinase signaling pathway;GO:0007431//salivary gland development;GO:0008283//cell pro…
ncbi_396440	7.81	7.99	4.75	17.72	12.59	18.38	10.83	12.53	11.93	30.18	14.87	28.99	1031.37	1175.28	632.33	2594.23	1904.3	2156.94	1602.68	1617.2	1710.39	8729.12	2447.66	4733.46	TNC	tenascin isoform X1	Environmental Information Processing;Cellular Processes;Environmental Information Processing	Signal transduction;Cellular community - eukaryotes;Signaling molecules and interaction	ko04151//PI3K-Akt signaling pathway;ko04510//Focal adhesion;ko04512//ECM-receptor interaction	K06252;K06252;K06252	-	-	-
ncbi_396470	0	0.11	0	0.4	0.24	0.7	0.2	13.4	0.17	276.86	54.78	0.94	0	2	0	8	5	12	4	242	4	11240	1308	21	MYL1	myosin light chain 1, skeletal muscle isoform isoform X1	-	-	-	-	GO:0043292//contractile fiber	-	GO:0003012//muscle system process
ncbi_396473	12.24	12.03	12.6	26.52	23.22	28.83	28.64	19.78	23.78	50.31	79.65	71.33	837.14	925.25	872.61	1646.37	1465.67	1364.66	1642.39	1189.72	1493.71	4696.14	3520.18	3604.38	MARCKS	myristoylated alanine-rich C-kinase substrate isoform X1	-	-	-	-	GO:0001674//female germ cell nucleus;GO:0005815//microtubule organizing center;GO:0005924//cell-substrate adherens junction;GO:0031988//membrane-bounded vesicle;GO:0044444//cytoplasmic part	GO:0005515//protein binding	-
ncbi_396522	7.99	19.53	3.89	69.52	34.5	46.51	45.62	34.81	58.51	100.01	38.52	160.21	159	459	84	1622.67	870.41	862	1104.08	727.15	1344.42	4676.48	1035.41	4226.16	CNN1	calponin-1	-	-	-	-	GO:0005924//cell-substrate adherens junction;GO:0043232//intracellular non-membrane-bounded organelle	GO:0005515//protein binding	GO:0030036//actin cytoskeleton organization
ncbi_396538	2.95	5	2.31	9.98	11.52	10.41	12.61	9.05	8.72	16.43	19.51	12.41	521	995	412	2048	2480	1704	2656	1645	1751	6674	4539	2862	AGRN	agrin precursor	Environmental Information Processing	Signaling molecules and interaction	ko04512//ECM-receptor interaction	K06254	GO:0005604//basement membrane;GO:0031224//intrinsic component of membrane;GO:0031988//membrane-bounded vesicle;GO:0044424//intracellular part	GO:0001948//glycoprotein binding;GO:0005539//glycosaminoglycan binding;GO:0030296//protein tyrosine kinase activator activity;GO:0030545//receptor regulator activity;GO:0031406//carboxylic acid binding;GO:0046872//metal ion binding	GO:0006357//regulation of transcription from RNA polymerase II promoter;GO:0007186//G-protein coupled receptor signaling pathway;GO:0007268//synaptic transmission;GO:0008582//regulation of synaptic growth at neuromuscular junction;GO:0031346//positive regulation of cell projection organization;GO:0032147//activation of protein kinase activity;GO:0043065//positive regulation of apoptotic process;G…
ncbi_396548	4.8	8.45	3.24	14.8	15.7	17.03	13.3	11.2	13.62	32.48	16.17	35.95	854.05	1680.6	599.62	3056.71	3403.7	2863.18	2831.18	2103.5	2730.9	13419.7	3764.41	8235.95	COL6A3	collagen alpha-3(VI) chain isoform X1	Environmental Information Processing;Cellular Processes;Environmental Information Processing;Organismal Systems	Signal transduction;Cellular community - eukaryotes;Signaling molecules and interaction;Digestive system	ko04151//PI3K-Akt signaling pathway;ko04510//Focal adhesion;ko04512//ECM-receptor interaction;ko04974//Protein digestion and absorption	K06238;K06238;K06238;K06238	GO:0005886//plasma membrane;GO:0031012//extracellular matrix;GO:0031988//membrane-bounded vesicle;GO:0044421//extracellular region part	GO:0004857//enzyme inhibitor activity	GO:0010466//negative regulation of peptidase activity;GO:0022610//biological adhesion
ncbi_404755	0	0.11	0.06	0	0.36	0.61	0.05	0.06	0.11	3.89	3.65	0.1	0	2	1	0	7	9	1	1	2	143	77	2	THRSP	thyroid hormone-inducible hepatic protein	-	-	-	-	-	-	-
ncbi_404773	0.18	1.23	0.18	3.56	3.47	2.28	2.78	2.77	3.48	13.88	7.66	13.03	2	15	2	45	46	23	36	31	43	347	110	185	MUSTN1	musculoskeletal embryonic nuclear protein 1	-	-	-	-	-	-	-
ncbi_408035	0.16	0.27	0.1	0.17	0.27	0.46	0.23	0.22	0.28	1.07	0.46	0.59	17	35	11	25	28	46	25	25	32	259	62	75	EGF	pro-epidermal growth factor precursor	Environmental Information Processing;Environmental Information Processing;Cellular Processes;Cellular Processes;Environmental Information Processing;Environmental Information Processing;Environmental Information Processing;Environmental Information Processing;Environmental Information Processing;Environmental Information Processing;Cellular Processes;Environmental Information Processing	Signal transduction;Signal transduction;Cell motility;Cellular community - eukaryotes;Signal transduction;Signal transduction;Signal transduction;Signal transduction;Signal transduction;Signal transduction;Cellular community - eukaryotes;Signal transduction	ko04151//PI3K-Akt signaling pathway;ko04010//MAPK signaling pathway;ko04810//Regulation of actin cytoskeleton;ko04510//Focal adhesion;ko04014//Ras signaling pathway;ko04015//Rap1 signaling pathway;ko04630//Jak-STAT signaling pathway;ko04072//Phospholipase D signaling pathway;ko04068//FoxO signaling pathway;ko04066//HIF-1 signaling pathway;ko04540//Gap junction;ko04012//ErbB signaling pathway	K04357;K04357;K04357;K04357;K04357;K04357;K04357;K04357;K04357;K04357;K04357;K04357	GO:0005774//vacuolar membrane;GO:0031224//intrinsic component of membrane;GO:0031988//membrane-bounded vesicle;GO:0044421//extracellular region part	GO:0046872//metal ion binding;GO:0070851//growth factor receptor binding	GO:0001934//positive regulation of protein phosphorylation;GO:0006355//regulation of transcription, DNA-templated;GO:0007088//regulation of mitotic nuclear division;GO:0007176//regulation of epidermal growth factor-activated receptor activity;GO:0010557//positive regulation of macromolecule biosynthetic process;GO:0010874//regulation of cholesterol efflux;GO:0021936//regulation of cerebellar gran…
ncbi_408041	0.38	0.29	0.22	0.61	0.54	0.41	0.76	0.37	0.74	1.23	1.86	1.26	15	13	9	28	26	15	36	15	33	112	97	65	KRT6A	keratin 6A	-	-	-	-	GO:0005882//intermediate filament	-	-
ncbi_408044	9.84	11.37	7.59	47.31	60.86	40.03	52.98	53.99	38.12	31.74	29.44	29.14	1231	1600	961	6886	9288	4649	7895	6952	5418	9126	4866	4758	PPL	periplakin	-	-	-	-	-	-	-
ncbi_414336	0.38	0.14	0.18	0.76	0.75	0.41	0.85	1.1	1	3.53	2.8	2.71	11	7	4	47	43	29	42	36	33	307	128	130	ST8SIA2	alpha-2,8-sialyltransferase 8B precursor	-	-	-	-	GO:0005768//endosome;GO:0031228//intrinsic component of Golgi membrane	GO:0008373//sialyltransferase activity	GO:0006464//cellular protein modification process;GO:0009311//oligosaccharide metabolic process
ncbi_414337	3.02	7.94	6.83	65.68	40.41	15.79	42.42	47.9	38.85	119.83	136.52	60.04	46.72	138	106.75	1179.83	761.03	226.23	780.12	761.27	681.35	4252.15	2784.52	1209.96	CATH1	cathelicidin-1 precursor	-	-	-	-	GO:0031224//intrinsic component of membrane	-	GO:0006952//defense response;GO:0009617//response to bacterium
ncbi_414831	0.3	0.2	0.03	0.33	0.43	0.23	0.18	0.46	0.27	1.67	0.7	0.45	17	25	3	42	54	24	23	53	33	423	103	65	FGF13	fibroblast growth factor 13 isoform X1	-	-	-	-	GO:0015630//microtubule cytoskeleton;GO:0016020//membrane;GO:0043005//neuron projection;GO:0043231//intracellular membrane-bounded organelle;GO:0044291//cell-cell contact zone;GO:0044444//cytoplasmic part	GO:0005102//receptor binding;GO:0015631//tubulin binding;GO:0016247//channel regulator activity;GO:0019887//protein kinase regulator activity	GO:0001934//positive regulation of protein phosphorylation;GO:0007009//plasma membrane organization;GO:0007611//learning or memory;GO:0012501//programmed cell death;GO:0021543//pallium development;GO:0022029//telencephalon cell migration;GO:0030010//establishment of cell polarity;GO:0030308//negative regulation of cell growth;GO:0031111//negative regulation of microtubule polymerization or depoly…
ncbi_414837	0.83	2.69	0.45	4.94	4.11	4.62	3.2	2.18	3.97	9.6	3.97	9.64	77	245	45	510	423	380	316	200	399	1843	431	1052	THBS2	thrombospondin-2 isoform X1	Environmental Information Processing;Cellular Processes;Cellular Processes;Environmental Information Processing	Signal transduction;Cellular community - eukaryotes;Transport and catabolism;Signaling molecules and interaction	ko04151//PI3K-Akt signaling pathway;ko04510//Focal adhesion;ko04145//Phagosome;ko04512//ECM-receptor interaction	K04659;K04659;K04659;K04659	GO:0030141//secretory granule;GO:0044420//extracellular matrix component	GO:0005539//glycosaminoglycan binding	GO:0022610//biological adhesion;GO:0045765//regulation of angiogenesis
ncbi_415487	0	0.04	0.02	0.23	0.08	0.75	0.04	0.45	0.65	4.19	6.26	0.21	0	2	1	11	4	29	2	20	32	442	380	11	PLIN1	perilipin-1	Organismal Systems;Environmental Information Processing;Organismal Systems;Organismal Systems	Environmental adaptation;Signal transduction;Endocrine system;Endocrine system	ko04714//Thermogenesis;ko04371//Apelin signaling pathway;ko03320//PPAR signaling pathway;ko04923//Regulation of lipolysis in adipocyte	K08768;K08768;K08768;K08768	GO:0044444//cytoplasmic part	-	GO:0006629//lipid metabolic process
ncbi_415771	3.19	3.98	3.24	9.31	11.74	8.56	9.78	9.9	9.32	6.85	5.44	5.54	267	385	280	918	1226	683	997	870	915	1348	622	626	RHPN2	rhophilin-2 isoform X1	-	-	-	-	GO:0043227//membrane-bounded organelle;GO:0044424//intracellular part	-	GO:0050794//regulation of cellular process
ncbi_415989	40.66	38.44	43.51	19.04	24.43	16.66	23.77	19.86	21.41	15.04	11.48	13.22	2887.46	3085.41	3144.57	1555.71	2100.26	1085.54	2000.76	1430.62	1717.35	2482.34	1069.99	1172.75	FGD3	FYVE, RhoGEF and PH domain-containing protein 3 isoform X1	Cellular Processes	Cell motility	ko04810//Regulation of actin cytoskeleton	K05722	-	GO:0043169//cation binding	GO:0043087//regulation of GTPase activity
ncbi_416054	0.04	0.16	0.06	0.18	0.13	0.17	0.11	0.19	0.1	0.33	0.41	0.44	15	68	24	79	57	59	50	73	44	284	202	212	KLHDC8B	kelch domain-containing protein 8B	-	-	-	-	-	-	-
ncbi_416190	3.3	3.51	2.75	10.46	11.04	13.26	9.61	7.72	8.94	12.71	23	19.02	160	191	135	589	652	596	554	385	492	1415	1471	1202	ECSCR	endothelial cell-specific chemotaxis regulator	-	-	-	-	-	-	-
ncbi_416206	1.15	2.05	1.48	1.58	1.79	1.63	1.87	2.26	1.49	0.93	0.78	1.24	206.38	411.47	267.88	328.11	389.33	270.83	398.67	416.72	302.52	384.14	184.66	289.9	CREBRF	CREB3 regulatory factor	-	-	-	-	GO:0044451//nucleoplasm part	GO:0001071//nucleic acid binding transcription factor activity;GO:0003677//DNA binding	GO:0001961//positive regulation of cytokine-mediated signaling pathway;GO:0009896//positive regulation of catabolic process;GO:0009968//negative regulation of signal transduction;GO:0010468//regulation of gene expression;GO:0015031//protein transport;GO:0032386//regulation of intracellular transport;GO:0033554//cellular response to stress;GO:0060746//parental behavior
ncbi_416255	32.57	15.22	29.3	18.05	21.23	10.38	9	20.58	14.38	9.52	5.42	5.48	1327.05	702.63	1194.03	844.14	1039	394.27	439.62	854.18	660.19	909.75	300.48	302.4	CNOT8	CCR4-NOT transcription complex subunit 8 isoform X1	Genetic Information Processing	Folding, sorting and degradation	ko03018//RNA degradation	K12581	GO:0043231//intracellular membrane-bounded organelle;GO:0043234//protein complex	GO:0000175//3'-5'-exoribonuclease activity;GO:0097159//organic cyclic compound binding	GO:0000291//nuclear-transcribed mRNA catabolic process, exonucleolytic;GO:0034645//cellular macromolecule biosynthetic process;GO:0042127//regulation of cell proliferation;GO:0090501//RNA phosphodiester bond hydrolysis
ncbi_416465	0.02	0.01	0.05	0.02	0.04	0.04	0.07	0.01	0.01	0.09	0.1	0.15	6	2	14	6	14	11	24	2	4	59	36	54	ELFN1	protein ELFN1	-	-	-	-	GO:0031988//membrane-bounded vesicle;GO:0043005//neuron projection;GO:0045202//synapse	GO:0019899//enzyme binding	GO:0016043//cellular component organization
ncbi_416480	0.25	0.22	0.12	0.56	0.76	0.48	0.48	0.41	0.44	1.58	1.21	1.01	14	14	7	37	52	25	32	24	28	205	90	74	MMD2	monocyte to macrophage differentiation factor 2	-	-	-	-	GO:0044444//cytoplasmic part	-	GO:0009987//cellular process
ncbi_416622	6.91	8.48	9.47	5.16	4.38	4.05	3.98	4.94	4.98	3.23	2.64	2.1	399.03	573.05	572.8	366.4	309.15	229.3	276.93	286.52	326.06	424.3	236.7	156.48	LOC416622	transmembrane protein 180 isoform X1	-	-	-	-	-	-	-
ncbi_416626	0.4	0.49	0.42	0.26	0.25	0.29	0.26	0.28	0.27	0.16	0.09	0.19	130.98	153.26	117.76	89.71	89.1	80.02	91.39	81.34	98.5	105	44.99	69.53	CYTH3	cytohesin-3 isoform X1	Cellular Processes;Environmental Information Processing	Transport and catabolism;Signal transduction	ko04144//Endocytosis;ko04072//Phospholipase D signaling pathway	K18441;K18441	GO:0019897//extrinsic component of plasma membrane;GO:0044444//cytoplasmic part	GO:0005085//guanyl-nucleotide exchange factor activity;GO:1901981//phosphatidylinositol phosphate binding	GO:0007155//cell adhesion;GO:0016192//vesicle-mediated transport;GO:0030010//establishment of cell polarity;GO:0043087//regulation of GTPase activity
ncbi_416662	3.73	7.91	6.21	11.56	6.95	7.5	8.67	6.93	9.03	11.97	15.55	12.01	155.29	383.38	265.54	568.15	365.91	297.56	443.07	299.01	432.35	1176.07	877.43	663.78	CDIP1	cell death-inducing p53-target protein 1 isoform X1	-	-	-	-	-	-	GO:0008630//intrinsic apoptotic signaling pathway in response to DNA damage;GO:0019221//cytokine-mediated signaling pathway
ncbi_416676	0.03	0.16	0.1	0.39	0.4	0.52	0.38	0.32	0.15	1.65	0.94	0.36	2	15	8	37	40	39	37	27	14	308	101	37	STRIP2	striatin-interacting protein 2 isoform X3	-	-	-	-	-	-	GO:0006996//organelle organization;GO:0022604//regulation of cell morphogenesis;GO:0048870//cell motility
ncbi_416755	1.4	1.37	1.35	1.11	1.06	1.18	1.38	2.02	1.35	9.51	4.06	1.2	374.48	411.42	365.75	343.7	341.27	286.36	432.53	544.76	409.13	5828.53	1427.34	419.85	LOC416755	uncharacterized protein LOC416755 isoform X1	-	-	-	-	-	-	-
ncbi_416796	3.16	3.29	2.85	3.18	5.85	3.3	3.6	3.78	2.94	1.8	1.51	2.05	153.15	188.37	146.37	187.88	420.24	142.52	204.09	233.83	160.67	260.17	83.65	122.58	GALNT9	polypeptide N-acetylgalactosaminyltransferase 9 isoform X1	Metabolism;Metabolism	Global and overview maps;Glycan biosynthesis and metabolism	ko01100//Metabolic pathways;ko00512//Mucin type O-glycan biosynthesis	K00710;K00710	GO:0031224//intrinsic component of membrane;GO:0043231//intracellular membrane-bounded organelle	GO:0005488//binding;GO:0016740//transferase activity	GO:0006464//cellular protein modification process
ncbi_416874	0.07	0	0	0	0.29	0.08	0	0.07	0	2.78	1.28	0	1	0	0	0	5	1	0	1	0	91	24	0	MYL2	myosin regulatory light chain 2A, cardiac muscle isoform	Cellular Processes;Cellular Processes;Cellular Processes;Environmental Information Processing;Organismal Systems;Organismal Systems;Organismal Systems	Cell motility;Cellular community - eukaryotes;Cellular community - eukaryotes;Signal transduction;Circulatory system;Immune system;Circulatory system	ko04810//Regulation of actin cytoskeleton;ko04510//Focal adhesion;ko04530//Tight junction;ko04371//Apelin signaling pathway;ko04261//Adrenergic signaling in cardiomyocytes;ko04670//Leukocyte transendothelial migration;ko04260//Cardiac muscle contraction	K10351;K10351;K10351;K10351;K10351;K10351;K10351	GO:0005856//cytoskeleton;GO:0043231//intracellular membrane-bounded organelle;GO:0043292//contractile fiber	GO:0003779//actin binding	GO:0001558//regulation of cell growth;GO:0001708//cell fate specification;GO:0003015//heart process;GO:0006941//striated muscle contraction;GO:0030239//myofibril assembly;GO:0055008//cardiac muscle tissue morphogenesis
ncbi_416881	2.96	2.91	2.98	10.38	12.57	8.85	9.03	13.97	12.77	9.81	4.9	6.35	87.77	107.84	91.29	381	482.2	258.78	329.68	441.54	460.4	716.97	207	257.88	TMEM116	transmembrane protein 116 isoform X1	-	-	-	-	-	-	-
ncbi_416988	1.32	2.57	0.64	6.52	7.3	5.54	5.26	5	4.7	11.47	10.54	10.69	41	90	20	236	277	160	195	160	166	820	433	434	HSPB8	heat shock protein beta-8	-	-	-	-	GO:0043231//intracellular membrane-bounded organelle	GO:0005515//protein binding	-
ncbi_416999	1.77	1.46	1.45	6.74	10.13	4.45	9.91	10.86	7.5	4.33	4.56	3.33	167	155	138	739	1155	372	1103	1052	791	926	565	408	AIFM3	apoptosis-inducing factor 3 isoform X1	-	-	-	-	GO:0019866//organelle inner membrane;GO:0043231//intracellular membrane-bounded organelle	GO:0000166//nucleotide binding;GO:0003824//catalytic activity;GO:0043169//cation binding;GO:0051536//iron-sulfur cluster binding	GO:0019725//cellular homeostasis;GO:0044710//single-organism metabolic process
ncbi_417151	6.88	6.27	4.73	4.91	9.3	2.64	6.18	5.47	6.01	2.81	3.56	4.08	365.69	462.41	304.46	191.5	681.07	82.13	336.25	295.45	245.82	217.04	157.67	178.86	CACFD1	calcium channel flower homolog isoform X1	-	-	-	-	-	-	-
ncbi_417178	2.33	2.17	2	5.48	5.63	2.64	2.66	5.83	3.7	9.76	8.69	5.52	73.05	76.34	63.43	199.35	215.05	76.61	99.2	187.77	131.66	701.81	359.07	225.47	PLPP7	inactive phospholipid phosphatase 7	-	-	-	-	GO:0012505//endomembrane system	-	GO:0010830//regulation of myotube differentiation
ncbi_417304	0.04	0.08	0.13	0	0	0.09	0.33	0.3	0.12	4.57	0.73	0.17	1	2	3	0	0	2	9	7	3	239	22	5	DHRS7C	dehydrogenase/reductase SDR family member 7C	-	-	-	-	GO:0005789//endoplasmic reticulum membrane	GO:0003824//catalytic activity	GO:0044710//single-organism metabolic process;GO:0051279//regulation of release of sequestered calcium ion into cytosol
ncbi_417310	0.02	0.03	0.01	0.04	0.09	0.11	0.05	3.8	0.03	104.77	9.53	0.47	2.93	4	1	5.47	12.49	12.32	6.87	466.87	4.45	28717.8	1501.76	73.52	MYH1C	myosin, heavy chain 1C, skeletal muscle	Cellular Processes;Cellular Processes;Organismal Systems	Cell motility;Cellular community - eukaryotes;Circulatory system	ko04810//Regulation of actin cytoskeleton;ko04530//Tight junction;ko04270//Vascular smooth muscle contraction	K10352;K10352;K10352	GO:0015629//actin cytoskeleton	GO:0008092//cytoskeletal protein binding;GO:0032550//purine ribonucleoside binding	-
ncbi_417335	1.38	2.45	1.77	1.88	1.31	2.89	2.44	1.42	2.41	1.18	1.13	1.2	80	154	99	121	88	148	162	84	152	151	80	89	FN3K	fructosamine-3-kinase isoform X1	-	-	-	-	-	GO:0016301//kinase activity	GO:0006040//amino sugar metabolic process;GO:0030154//cell differentiation
ncbi_417401	2.72	3.46	1.1	16.68	20.29	11.12	18.79	16.7	15.31	19.24	36.38	23.67	145.44	208.13	59.31	1037.66	1323.83	552.02	1196.81	919.04	930.41	2365.22	2570.23	1652.3	TRIM25	E3 ubiquitin/ISG15 ligase TRIM25	Environmental Information Processing;Organismal Systems	Signal transduction;Immune system	ko04064//NF-kappa B signaling pathway;ko04622//RIG-I-like receptor signaling pathway	K10652;K10652	GO:0043231//intracellular membrane-bounded organelle	GO:0003723//RNA binding;GO:0046914//transition metal ion binding	GO:0006952//defense response;GO:0040013//negative regulation of locomotion;GO:0043122//regulation of I-kappaB kinase/NF-kappaB signaling;GO:0051091//positive regulation of sequence-specific DNA binding transcription factor activity;GO:1902186//regulation of viral release from host cell
ncbi_417409	1.55	1.06	1.29	1.83	2.2	1.99	1.81	2.15	2.18	3.35	2.64	5.68	73.97	56.95	62.12	101.41	127.74	87.87	102.97	105.55	118.17	366.46	165.91	353.41	ADAP2	arf-GAP with dual PH domain-containing protein 2	-	-	-	-	GO:0016020//membrane;GO:0044424//intracellular part	GO:0043168//anion binding;GO:0046914//transition metal ion binding	GO:0044767//single-organism developmental process
ncbi_417428	0.11	0.28	0.11	0.92	0.74	1.27	1.61	0.78	0.28	9.13	5.01	1.64	2	6	2	20	17	22	36	15	6	393	124	40	CACNG1	voltage-dependent calcium channel gamma-1 subunit	Environmental Information Processing;Organismal Systems;Organismal Systems;Organismal Systems	Signal transduction;Endocrine system;Circulatory system;Circulatory system	ko04010//MAPK signaling pathway;ko04921//Oxytocin signaling pathway;ko04261//Adrenergic signaling in cardiomyocytes;ko04260//Cardiac muscle contraction	K04866;K04866;K04866;K04866	GO:0034704//calcium channel complex	GO:0005262//calcium channel activity	GO:0006816//calcium ion transport;GO:0034220//ion transmembrane transport
ncbi_417523	1.99	2.06	1.77	6.69	5.77	6.28	6.11	5.6	6.05	8.77	13.91	12.43	105.14	122.68	93.64	411.51	371.89	308.08	384.2	304.51	359.61	1062.79	966.56	856.19	MMP28	matrix metalloproteinase-28 isoform X1	-	-	-	-	GO:0031012//extracellular matrix;GO:0044424//intracellular part	GO:0046914//transition metal ion binding;GO:0070011//peptidase activity, acting on L-amino acid peptides	GO:0002689//negative regulation of leukocyte chemotaxis;GO:0019538//protein metabolic process
ncbi_417527	0.04	0.01	0.01	0	0	0.06	0	0.04	0.01	1.58	0.38	0.08	3	1	1	0	0	4	0	3	1	246	34	7	UNC45B	protein unc-45 homolog B	-	-	-	-	GO:0044444//cytoplasmic part	GO:0031072//heat shock protein binding	GO:0006457//protein folding
ncbi_417581	0.9	1.3	0.94	3.2	2.83	2.42	3.99	1.12	2	5.93	6.19	3.13	130.7	209.3	136.32	532.11	496.48	316.81	676.72	166.72	327.22	1952.72	1184.31	587.92	MYO18A	unconventional myosin-XVIIIa isoform X1	-	-	-	-	-	-	-
ncbi_417584	8.11	8.22	6.48	11.98	11.69	10.88	12.39	12.43	11.85	16.56	23.39	16.53	418	467	337	711	731	520	770	655	682	1932	1612	1107	GIT1	ARF GTPase-activating protein GIT1 isoform X3	Cellular Processes;Cellular Processes	Transport and catabolism;Cell motility	ko04144//Endocytosis;ko04810//Regulation of actin cytoskeleton	K05737;K05737	GO:0005924//cell-substrate adherens junction;GO:0016234//inclusion body	-	-
ncbi_417647	0.36	0.79	0.1	0.47	0.4	0.43	0.81	0.72	0.59	1.34	4.64	3.18	18	44	5	27	24	20	48	37	33	153	304	206	CA4	carbonic anhydrase 4	Organismal Systems;Metabolism	Excretory system;Energy metabolism	ko04964//Proximal tubule bicarbonate reclamation;ko00910//Nitrogen metabolism	K18246;K18246	GO:0005783//endoplasmic reticulum;GO:0005903//brush border;GO:0030659//cytoplasmic vesicle membrane;GO:0031984//organelle subcompartment;GO:0046658//anchored component of plasma membrane	GO:0046914//transition metal ion binding	GO:0015711//organic anion transport
ncbi_417687	0.95	1.09	1.13	1.16	0.88	1.21	1.06	1.55	1.22	6.68	1.71	1.29	196.08	249.37	230.04	266.29	218.77	225.56	258.92	325.74	274.65	3111.38	457.19	344.29	SMTNL2	smoothelin-like protein 2 isoform X1	-	-	-	-	-	-	-
ncbi_417752	0	0	0	0	0.02	0	0	0	0	0.83	0.4	0.02	0	0	0	0	1	0	0	0	0	90	25	1	ASB15	ankyrin repeat and SOCS box protein 15	-	-	-	-	-	-	-
ncbi_417778	0.09	0.35	0.22	0.26	0.11	0.47	0.15	0.13	0.46	1.33	0.36	1.74	2	9	5	7	3	10	4	3	12	70	11	52	LSMEM1	leucine-rich single-pass membrane protein 1	-	-	-	-	-	-	-
ncbi_417937	1.16	1.46	0.48	4.39	3.1	4.79	4.18	4.55	3.5	1.77	2	2.97	103.01	138.32	41.08	420.11	313.51	359.94	406.69	386.84	333.09	337.18	216.61	326.31	LOC417937	solute carrier family 23 member 1	Organismal Systems	Digestive system	ko04977//Vitamin digestion and absorption	K14611	-	-	GO:0044763//single-organism cellular process;GO:0051234//establishment of localization
ncbi_417954	14.82	14.05	18.38	21.21	26.27	17.97	24.95	25.3	19.39	34.16	40.94	30.98	194.15	207.05	243.69	323.26	419.73	218.44	389.19	341.12	288.52	1028.24	708.32	529.57	HIST1H101	histone H1.01	-	-	-	-	GO:0043231//intracellular membrane-bounded organelle;GO:0043232//intracellular non-membrane-bounded organelle	GO:0003676//nucleic acid binding	GO:0034728//nucleosome organization
ncbi_417972	0.59	0.72	0.75	2.18	5.61	1.43	1.55	3.81	4.5	10.04	2.93	6.27	45	59	54	188	509	95	135	296	367	1730	282	598	GBE	eye-globin isoform X1	-	-	-	-	-	-	-
ncbi_418056	0	0.06	0.06	0.11	0.16	0.14	0	0	0.06	2.6	2.26	0.29	0	1	1	2	3	2	0	0	1	94	47	6	MB	myoglobin	-	-	-	-	GO:0031988//membrane-bounded vesicle	GO:0022892//substrate-specific transporter activity;GO:0046906//tetrapyrrole binding;GO:0046914//transition metal ion binding	GO:0015669//gas transport;GO:0030218//erythrocyte differentiation;GO:0045444//fat cell differentiation
ncbi_418146	0.02	0.04	0.06	0.11	0.05	0.13	0.12	0.04	0.07	0.45	0.18	0.41	4	7	7	20	10	10	22	8	7	136	30	47	IQSEC3	IQ motif and SEC7 domain-containing protein 3 isoform X1	Cellular Processes	Transport and catabolism	ko04144//Endocytosis	K12495	GO:0097060//synaptic membrane	-	GO:0043087//regulation of GTPase activity
ncbi_418150	1.06	1.29	0.63	3.19	4.27	4.01	4.76	3	2.27	4.86	8.05	4.54	145	213	88	524	707	507	771	427	342	1532	1482	822	B4GALNT3	beta-1,4-N-acetylgalactosaminyltransferase 3 isoform X1	Metabolism	Global and overview maps	ko01100//Metabolic pathways	K09656	-	-	-
ncbi_418154	0.67	1.18	0.62	1.33	1.99	1.19	2.68	2.3	1.93	5.3	6.62	2.5	25	43	22	53	74	33	99	76	63	355	267	100	WNT5B	protein Wnt-5b isoform X1	Environmental Information Processing;Environmental Information Processing;Environmental Information Processing;Organismal Systems;Cellular Processes;Organismal Systems	Signal transduction;Signal transduction;Signal transduction;Development;Cellular community - eukaryotes;Endocrine system	ko04390//Hippo signaling pathway;ko04150//mTOR signaling pathway;ko04310//Wnt signaling pathway;ko04360//Axon guidance;ko04550//Signaling pathways regulating pluripotency of stem cells;ko04916//Melanogenesis	K00444;K00444;K00444;K00444;K00444;K00444	GO:0031012//extracellular matrix;GO:0031988//membrane-bounded vesicle;GO:0044421//extracellular region part;GO:0044464//cell part	GO:0005102//receptor binding	GO:0002064//epithelial cell development;GO:0030178//negative regulation of Wnt signaling pathway;GO:0030334//regulation of cell migration;GO:0044707//single-multicellular organism process;GO:0045597//positive regulation of cell differentiation
ncbi_418378	1.04	1.29	0.62	1.85	2.35	4.27	2.24	1.62	1.96	6.19	4.07	5.86	86	130	55	179	243	335	228	139	195	1226	456	652	COL8A1	collagen alpha-1(VIII) chain isoform X1	-	-	-	-	GO:0031988//membrane-bounded vesicle;GO:0044420//extracellular matrix component	-	GO:0008283//cell proliferation;GO:0010810//regulation of cell-substrate adhesion;GO:0030154//cell differentiation;GO:0043010//camera-type eye development;GO:0048646//anatomical structure formation involved in morphogenesis
ncbi_418444	0.05	0.08	0.01	0.2	0.18	0.3	0.16	0.2	0.21	2.03	0.95	0.44	19	28	4	92	64	110	68	79	72	1671	391	173	DUSP27	inactive dual specificity phosphatase 27	-	-	-	-	-	GO:0004721//phosphoprotein phosphatase activity	GO:0006464//cellular protein modification process;GO:0006796//phosphate-containing compound metabolic process
ncbi_418533	2.2	2.62	2.47	3.59	3.43	3.57	3.26	2.81	2.17	2.55	0.71	1.46	400.56	535.76	454.77	760.69	760.66	602.7	706.82	526.2	448.45	1065.04	170.6	346.87	ABCG1	ATP-binding cassette sub-family G member 1 isoform X1	Environmental Information Processing	Membrane transport	ko02010//ABC transporters	K05679	GO:0005768//endosome;GO:0031224//intrinsic component of membrane;GO:0044459//plasma membrane part	GO:0008565//protein transporter activity;GO:0015248//sterol transporter activity;GO:0017111//nucleoside-triphosphatase activity;GO:0032550//purine ribonucleoside binding;GO:0046983//protein dimerization activity	GO:0010468//regulation of gene expression;GO:0010874//regulation of cholesterol efflux;GO:0010883//regulation of lipid storage;GO:0010893//positive regulation of steroid biosynthetic process;GO:0015031//protein transport;GO:0015914//phospholipid transport;GO:0016125//sterol metabolic process;GO:0034369//plasma lipoprotein particle remodeling;GO:0042982//amyloid precursor protein metabolic process…
ncbi_418581	47.92	48.59	44.34	13.17	20.54	12.47	8.55	15.31	20.24	13.2	7.37	7.14	2599.17	3108.65	2839.18	972.62	1375.35	612.28	565.26	875.87	1366.48	1726.04	454.92	456.37	CYBB	cytochrome b-245 beta chain	Cellular Processes;Organismal Systems;Cellular Processes;Organismal Systems;Environmental Information Processing;Cellular Processes	Cell growth and death;Immune system;Transport and catabolism;Immune system;Signal transduction;Cell growth and death	ko04217//Necroptosis;ko04621//NOD-like receptor signaling pathway;ko04145//Phagosome;ko04670//Leukocyte transendothelial migration;ko04066//HIF-1 signaling pathway;ko04216//Ferroptosis	K21421;K21421;K21421;K21421;K21421;K21421	-	-	-
ncbi_418604	0	0.01	0	0.01	0.01	0.02	0.06	0.09	0	0.24	0.62	0.07	0	1	0	2	2	2	9	11	0	70	102	12	KLHL34	kelch-like protein 34	-	-	-	-	-	-	-
ncbi_418609	0.14	0.21	0.05	0.24	0.39	0.28	0.24	0.27	0.14	0.65	0.65	0.67	14	23	5	28	52	28	30	30	17	163	94	90	MAP3K15	mitogen-activated protein kinase kinase kinase 15 isoform X1	-	-	-	-	-	GO:0016301//kinase activity;GO:0032550//purine ribonucleoside binding	GO:0006464//cellular protein modification process;GO:0006796//phosphate-containing compound metabolic process
ncbi_418645	0.5	0.73	0.43	1.12	2.4	0.42	1.75	0.72	0.87	2.72	3.97	1.57	59	97	51	154	345	46	246	88	117	738	619	242	KIAA1324L	LOW QUALITY PROTEIN: UPF0577 protein KIAA1324-like homolog	-	-	-	-	-	-	-
ncbi_418741	0.02	0	0	0.01	0.02	0.01	0.01	0.09	0.01	5.28	0.14	0.01	4.33	0	0	2.59	6.03	1.2	4.31	23.2	3.86	704.75	47.8	3.82	ADPRHL1	protein ADP-ribosylarginine hydrolase-like protein 1 isoform X1	-	-	-	-	-	GO:0016799//hydrolase activity, hydrolyzing N-glycosyl compounds	GO:0006464//cellular protein modification process
ncbi_418752	15.98	21.4	14.55	40.7	40.93	46.04	37.17	33.51	40.81	68.8	61.36	90.03	1972.23	2981	1827	5764.62	6092	5181.31	5369	4185	5621	18584	9606.43	13868.6	COL4A2	collagen alpha-2(IV) chain isoform X1	Environmental Information Processing;Cellular Processes;Organismal Systems;Environmental Information Processing;Organismal Systems	Signal transduction;Cellular community - eukaryotes;Endocrine system;Signaling molecules and interaction;Digestive system	ko04151//PI3K-Akt signaling pathway;ko04510//Focal adhesion;ko04926//Relaxin signaling pathway;ko04512//ECM-receptor interaction;ko04974//Protein digestion and absorption	K06237;K06237;K06237;K06237;K06237	GO:0005581//collagen trimer;GO:0031988//membrane-bounded vesicle;GO:0044420//extracellular matrix component	-	GO:0030154//cell differentiation;GO:0034645//cellular macromolecule biosynthetic process;GO:0045765//regulation of angiogenesis;GO:0071363//cellular response to growth factor stimulus
ncbi_418753	4.78	4.86	4.26	9.34	9.02	9.73	7.04	9.75	10.07	11.8	14.78	18.6	133	152	120	302	306	251	233	279	318	754	543	675	RAB20	ras-related protein Rab-20	-	-	-	-	GO:0030139//endocytic vesicle	GO:0032550//purine ribonucleoside binding	GO:0006906//vesicle fusion;GO:0035556//intracellular signal transduction;GO:0051452//intracellular pH reduction
ncbi_418765	13.45	12.07	13.15	14.81	18.12	11.57	14.65	11.79	12.89	20.27	33.19	20.69	481.5	485.7	476.5	616.56	790.97	384.26	624.23	434.26	524.14	1667.21	1568.81	966.23	ARGLU1	arginine and glutamate-rich protein 1	-	-	-	-	GO:0043231//intracellular membrane-bounded organelle	-	-
ncbi_418769	0.06	0.29	0.13	0.45	0.45	0.52	0.27	0.46	0.46	1.89	0.81	2.4	4	20	8	32	34	30	20	29	32	268	66	193	ITGBL1	integrin beta-like protein 1	-	-	-	-	-	-	-
ncbi_418800	0.2	0.1	0.07	0.33	0.44	0.17	0.48	0.18	0.22	0.5	0.87	1.14	17	10	6	34	51	13	49	15	22	102	92	122	PCDH9	protocadherin-9 isoform X1	-	-	-	-	GO:0005911//cell-cell junction;GO:0031224//intrinsic component of membrane;GO:0043005//neuron projection	-	GO:0098742//cell-cell adhesion via plasma-membrane adhesion molecules
ncbi_418917	17.28	19.75	21.12	5.78	9.34	6.07	5.42	7.01	9.17	15.59	7.71	9.79	1143.23	1470.22	1414.26	445.23	753.97	372.61	426.87	477.58	689.19	2369.52	673.84	844.85	HSPH1	heat shock protein 105 kDa	Genetic Information Processing	Folding, sorting and degradation	ko04141//Protein processing in endoplasmic reticulum	K09485	GO:0015630//microtubule cytoskeleton;GO:0031988//membrane-bounded vesicle;GO:0043231//intracellular membrane-bounded organelle;GO:0044444//cytoplasmic part	GO:0015631//tubulin binding;GO:0032550//purine ribonucleoside binding	GO:0051084//'de novo' posttranslational protein folding
ncbi_418933	201.99	194.21	213.65	70.57	62.85	100.2	81.23	67.66	88.57	52.81	52.05	42.52	2317.38	2509.29	2475.13	947.06	886.11	1078.44	1109.02	805.35	1157.69	1387.56	804.93	636.06	RPL21	60S ribosomal protein L21	Genetic Information Processing	Translation	ko03010//Ribosome	K02889	GO:0015934//large ribosomal subunit	GO:0003723//RNA binding	GO:0010467//gene expression
ncbi_418981	0.65	1.41	0.5	1.61	0.91	1.46	1.97	0.66	1.25	2.76	4.74	2.08	23	56	18	66	39	48	83	24	50	224	221	96	MMP10	stromelysin-1 precursor	Environmental Information Processing;Organismal Systems	Signal transduction;Immune system	ko04668//TNF signaling pathway;ko04657//IL-17 signaling pathway	K01394;K01394	-	GO:0046914//transition metal ion binding;GO:0070011//peptidase activity, acting on L-amino acid peptides	GO:0019538//protein metabolic process
ncbi_419173	25.53	28.47	25.59	53.64	52.65	47.06	46.19	45.45	48.2	64.21	90.89	85.69	1352	1695	1371	3303	3399	2312	2912	2476	2898	7811	6355	5920	MAFB	transcription factor MafB	Organismal Systems	Endocrine system	ko04928//Parathyroid hormone synthesis, secretion and action	K09036	GO:0043231//intracellular membrane-bounded organelle	GO:0003677//DNA binding	GO:0010468//regulation of gene expression;GO:0034645//cellular macromolecule biosynthetic process
ncbi_419244	0.76	2.26	0.38	1.31	3.6	1.89	2.02	9.41	1.06	142.52	37.31	4.21	26	88	13	54	153	60	84	339	42	11311	1704	188	EEF1A2	elongation factor 1-alpha 2	Genetic Information Processing	Translation	ko03013//RNA transport	K03231	GO:0043231//intracellular membrane-bounded organelle;GO:0043234//protein complex;GO:0044297//cell body	GO:0008135//translation factor activity, RNA binding;GO:0017111//nucleoside-triphosphatase activity;GO:0019900//kinase binding;GO:0032550//purine ribonucleoside binding	GO:0010467//gene expression;GO:0033674//positive regulation of kinase activity;GO:0034645//cellular macromolecule biosynthetic process;GO:0042221//response to chemical;GO:0042981//regulation of apoptotic process
ncbi_419265	2.95	2.13	2.48	7.76	11.81	6.86	8.83	7.03	7.22	11.78	20.02	12.93	592.74	481.14	506.1	1810.94	2902.45	1278.39	2108.36	1450.97	1649.55	5421.96	5303.78	3386.56	HELZ2	helicase with zinc finger domain 2	-	-	-	-	-	GO:0003713//transcription coactivator activity;GO:0003723//RNA binding;GO:0032550//purine ribonucleoside binding;GO:0043169//cation binding	GO:0006357//regulation of transcription from RNA polymerase II promoter
ncbi_419274	1.45	1.12	0.54	3.33	3.57	3.2	2.92	2.85	2.53	5.85	6.5	5.93	45	39	17	120	135	92	108	91	89	417	266	240	REM1	GTP-binding protein REM 1	-	-	-	-	-	GO:0032550//purine ribonucleoside binding	GO:0035556//intracellular signal transduction
ncbi_419276	6.2	13.47	8.48	32.94	12.27	7.57	14.34	17.59	16.95	79	47.52	40.59	232	567	321	1433	560	263	639	677	720	6791	2348	1981	BPIL	bactericidal permeability-increasing protein isoform X1	-	-	-	-	-	-	-
ncbi_419293	9.96	15.64	10.38	30.19	24.42	20.33	29.33	31.88	32.65	72.06	73.14	64.68	398	703	419	1409	1187	754	1399	1312	1483	6643	3907.44	3383	LBP	bactericidal permeability-increasing protein isoform X1	-	-	-	-	-	GO:0005488//binding	GO:0002376//immune system process;GO:0042742//defense response to bacterium
ncbi_419447	0	0.56	1.16	0.54	1.92	5.3	1.05	3.49	5.16	16.42	33.35	3.59	0	8	15	8	30	63	16	46	75	483	564	60	RBP7	retinoid-binding protein 7	-	-	-	-	-	-	-
ncbi_419503	23.28	21.58	13.32	54.13	59.15	55.55	40.23	51.97	42.1	101.97	84.9	68.26	518	540	300	1401	1605	1147	1066	1190	1064	5213.56	2495	1982	C1QC	complement C1q subcomponent subunit C	-	-	-	-	GO:0031988//membrane-bounded vesicle;GO:0044421//extracellular region part	-	GO:0002762//negative regulation of myeloid leukocyte differentiation
ncbi_419504	20.96	27.34	17.28	41.26	48.58	38.05	24.42	28.14	24.68	67.98	68.34	56.14	501	735	418	1147	1416	844	695	692	670	3733	2157	1751	C1QA	complement C1q subcomponent subunit A	-	-	-	-	GO:0031988//membrane-bounded vesicle	-	GO:0006956//complement activation
ncbi_419521	48.52	26.43	44.2	9.68	8.81	9.86	7.17	6.57	11.43	13.98	9.13	21.25	2434	1491	2244	565	539	459	428	339	651	1611	605	1391	RASSF2	ras association domain-containing protein 2	-	-	-	-	GO:0043231//intracellular membrane-bounded organelle	-	GO:0002761//regulation of myeloid leukocyte differentiation;GO:0030278//regulation of ossification;GO:0038167//epidermal growth factor receptor signaling pathway via positive regulation of NF-kappaB transcription factor activity;GO:0042592//homeostatic process;GO:0048771//tissue remodeling;GO:1901222//regulation of NIK/NF-kappaB signaling
ncbi_419565	2.69	2.71	3.12	4.84	5	4.5	4.46	5.47	5.26	11.03	8.93	9.12	126	143	148	264	286	196	249	264	280	1189	553	558	THEMIS2	protein THEMIS2	-	-	-	-	GO:0044424//intracellular part	-	GO:0050851//antigen receptor-mediated signaling pathway
ncbi_419604	13.34	12.82	13.91	3.73	3	6.88	4.23	5.21	5.29	2.78	2.05	2.86	923.79	989.75	940.44	295.63	249.51	448.27	360.37	383.55	409.3	433.4	185.58	257.29	PDIK1L	serine/threonine-protein kinase PDIK1L isoform X1	-	-	-	-	-	GO:0004672//protein kinase activity;GO:0032550//purine ribonucleoside binding	GO:0006464//cellular protein modification process
ncbi_419667	0.05	0.43	0.16	0.41	0.48	0.12	0.45	0.26	0.48	1.66	0.85	1.35	1	9	3	9	11	2	10	5	10	71	21	33	FNDC5	fibronectin type III domain-containing protein 5 precursor	-	-	-	-	-	-	-
ncbi_419675	0.1	0.12	0.07	0.12	0.23	0.28	0.22	0.16	0.14	1.1	0.45	0.24	6	8	4	8	19	15	15	12	9	152	38	24	NT5C1A	cytosolic 5'-nucleotidase 1A isoform X1	Metabolism;Metabolism;Metabolism;Metabolism	Global and overview maps;Nucleotide metabolism;Nucleotide metabolism;Metabolism of cofactors and vitamins	ko01100//Metabolic pathways;ko00230//Purine metabolism;ko00240//Pyrimidine metabolism;ko00760//Nicotinate and nicotinamide metabolism	K01081;K01081;K01081;K01081	GO:0044424//intracellular part	GO:0008252//nucleotidase activity;GO:0046872//metal ion binding	GO:0009125//nucleoside monophosphate catabolic process
ncbi_419690	0.28	0.24	0.15	0.2	0.12	0.24	0.37	0.34	0.36	3.49	1.99	0.69	96.21	91.76	50.33	74.86	50.18	73.9	149.34	108.66	138.16	2484.5	792.21	282.88	MYOM3	myomesin-3 isoform X1	-	-	-	-	-	GO:0046983//protein dimerization activity	-
ncbi_419791	29.78	48.33	30.28	8.8	41	7.94	15.1	15.56	32.39	10.58	6.43	9.24	800	1460	823	275	1343	198	483	430	988	653	228	324	C24H11orf34	uncharacterized protein C24H11orf34	-	-	-	-	-	-	-
ncbi_419829	0.46	0.63	0.42	2.14	2.38	2.33	2.06	1.34	1.7	3.3	4.38	4.51	34	73	37	206	255	199	198	127	174	649	400	452	KLHDC8A	kelch domain-containing protein 8A	-	-	-	-	-	-	-
ncbi_419860	0.07	0.32	0.14	0.87	0.53	0.39	1.27	2.1	0.76	8.25	7.91	1.05	1	5	2	14	9	5	21	30	12	263	145	19	G0S2	G0/G1 switch protein 2	-	-	-	-	-	-	GO:0097191//extrinsic apoptotic signaling pathway
ncbi_419908	1.87	1.42	2.39	0.15	0.09	0.23	0.1	0.21	0.14	0.99	0.98	0.16	277.43	236.03	357.6	25.28	15.79	31.68	17.02	32.09	23.21	336.15	191.83	31.64	IP6K3	inositol hexakisphosphate kinase 3	Environmental Information Processing	Signal transduction	ko04070//Phosphatidylinositol signaling system	K07756	GO:0043231//intracellular membrane-bounded organelle	GO:0051766//inositol trisphosphate kinase activity	GO:0006464//cellular protein modification process;GO:0006650//glycerophospholipid metabolic process;GO:0043647//inositol phosphate metabolic process
ncbi_419912	4.59	5.79	6.04	0.72	0.14	1.55	0.66	0.33	1.44	2.55	2.29	2.05	197.11	279.28	262.16	35.73	7.32	61.58	33.72	14.53	69.96	251.06	129.56	114.7	BAK1	bcl-2 homologous antagonist/killer	Genetic Information Processing;Cellular Processes;Cellular Processes	Folding, sorting and degradation;Cell growth and death;Cell growth and death	ko04141//Protein processing in endoplasmic reticulum;ko04210//Apoptosis;ko04215//Apoptosis - multiple species	K14021;K14021;K14021	GO:0016021//integral component of membrane;GO:0031090//organelle membrane;GO:0043231//intracellular membrane-bounded organelle;GO:0044444//cytoplasmic part	GO:0046983//protein dimerization activity	GO:0001933//negative regulation of protein phosphorylation;GO:0002260//lymphocyte homeostasis;GO:0002339//B cell selection;GO:0006919//activation of cysteine-type endopeptidase activity involved in apoptotic process;GO:0006974//cellular response to DNA damage stimulus;GO:0007006//mitochondrial membrane organization;GO:0007049//cell cycle;GO:0008637//apoptotic mitochondrial changes;GO:0009612//res…
ncbi_419915	0.3	0.18	0.1	0.17	0.87	1	0.92	3.22	0.67	76.98	9.25	0.28	9	6	3	6	32	28	33	100	23	5344	369	11	APOBEC2	C->U-editing enzyme APOBEC-2	-	-	-	-	-	GO:0016810//hydrolase activity, acting on carbon-nitrogen (but not peptide) bonds;GO:0046914//transition metal ion binding	GO:0009451//RNA modification;GO:0035510//DNA dealkylation
ncbi_419953	0.92	1.14	0.84	4.36	4.78	5.84	2.94	3.19	2.96	5.14	11.47	7.99	83	116	77	457	525	488	315	296	303	1064	1365	940	ACE	angiotensin-converting enzyme precursor	Organismal Systems;Organismal Systems	Endocrine system;Endocrine system	ko04924//Renin secretion;ko04614//Renin-angiotensin system	K01283;K01283	GO:0031224//intrinsic component of membrane	GO:0008238//exopeptidase activity;GO:0043169//cation binding	GO:0019538//protein metabolic process
ncbi_420015	2.04	3.07	1.1	6.19	8.91	6.5	8.37	5.97	6.54	8.82	9.35	14.53	156.19	265.2	85.39	552.47	834.91	463.22	762.3	472	570.23	1552.44	948.82	1455.83	AOC3	membrane primary amine oxidase isoform X1	Metabolism;Metabolism;Metabolism;Metabolism;Metabolism	Global and overview maps;Amino acid metabolism;Amino acid metabolism;Metabolism of other amino acids;Amino acid metabolism	ko01100//Metabolic pathways;ko00260//Glycine, serine and threonine metabolism;ko00350//Tyrosine metabolism;ko00410//beta-Alanine metabolism;ko00360//Phenylalanine metabolism	K00276;K00276;K00276;K00276;K00276	-	-	-
ncbi_420166	0	0.03	0	0	0.02	0	0	0.03	0	1.42	0.43	0	0	1	0	0	1	0	0	1	0	110	19	0	TRIM55	tripartite motif-containing protein 55	-	-	-	-	-	GO:0005515//protein binding;GO:0046914//transition metal ion binding	-
ncbi_420280	70.55	63.95	72.08	12.55	15.53	11.06	12.28	17.27	20.18	10.98	5.05	7.18	3376.8	3442.24	3491.47	698.87	906.68	491.19	699.67	850.34	1097.03	1207.05	319	448.56	MAL2	protein MAL2	-	-	-	-	GO:0031224//intrinsic component of membrane;GO:0031988//membrane-bounded vesicle;GO:0098589//membrane region	-	-
ncbi_420389	0.01	0	0.01	0.06	0.07	0.14	0.01	0.15	0.12	0.94	1.23	0.08	1	0	1	5	6	10	1	12	10	162	122	8	KLHL40	kelch-like protein 40	-	-	-	-	-	-	-
ncbi_420395	0.59	0.62	0.42	1.35	1.34	1.84	1.51	2.05	1.48	12.24	5.96	2.21	376.81	455.24	275.35	1010.17	1038.49	1070.69	1125.76	1320.98	1072.05	17663.2	5060.25	1845.66	OBSCN	obscurin isoform X1	-	-	-	-	-	-	-
ncbi_420516	1.14	1.67	0.77	3.82	3.29	4.08	3.3	3.92	3.78	6.64	9.95	6.51	98.77	163.31	67.81	386.24	348.99	329.12	341.77	350.79	373.14	1326.39	1141.46	738	MRC1	mannose receptor C-type 1 precursor	Cellular Processes	Transport and catabolism	ko04145//Phagosome	K06560	-	-	-
ncbi_420552	1.44	1.33	1.47	9.12	10.42	6.06	9.88	6.4	9.02	3.33	2.91	6.26	94.48	99.02	96.11	678.82	813.81	365.64	759.25	423.62	658.75	491.08	245.99	525.53	LOC420552	uncharacterized protein LOC420552 isoform X1	-	-	-	-	-	-	-
ncbi_420569	0	0	0	0	0	0.03	0	0.05	0	2	0.64	0.04	0	0	0	0	0	1	0	2	0	195	36	2	ASB4	ankyrin repeat and SOCS box protein 4	-	-	-	-	GO:0031461//cullin-RING ubiquitin ligase complex	GO:0044389//ubiquitin-like protein ligase binding	GO:0001570//vasculogenesis;GO:0007165//signal transduction;GO:0016567//protein ubiquitination
ncbi_420576	0.24	0.63	0.16	0.44	0.84	1.18	0.94	1.2	0.77	1.87	1.36	2.59	22	64	15	46	93	99	102	112	79	390	163	307	COL28A1	collagen alpha-1(XXVIII) chain	-	-	-	-	GO:0044420//extracellular matrix component	-	GO:0010466//negative regulation of peptidase activity
ncbi_420651	0.24	0.33	0.13	0.79	0.47	0.77	0.64	0.53	0.82	1.22	1.31	1.61	22	33	12	82	51	63	68	49	83	249	154	187	ZNF385D	zinc finger protein 385D isoform X1	-	-	-	-	-	-	-
ncbi_420766	2.27	1.34	1.42	1.44	2.68	2.13	2.32	1.81	1.79	2.09	6.25	3.47	237.88	157.88	151.25	175.67	343.35	207.45	290.05	195.88	213.97	504.04	866.11	474.92	CDK13	cyclin-dependent kinase 13	-	-	-	-	-	-	-
ncbi_420775	10.56	11.17	13.95	2.32	3.15	2.68	2.27	2.19	3.18	5.57	2.72	4.4	591	703	790	151	215	139	151	126	202	716	201	321	STK17A	serine/threonine-protein kinase 17A	-	-	-	-	-	GO:0004672//protein kinase activity;GO:0036094//small molecule binding	GO:0006464//cellular protein modification process;GO:0007165//signal transduction;GO:0031323//regulation of cellular metabolic process;GO:0043065//positive regulation of apoptotic process
ncbi_420893	0	0.01	0.02	0.01	0.01	0.01	0.02	0.21	0.05	2.83	0.46	0.05	0	1	3	2	2	1	3	29	7	893	84	10	MYLK4	myosin light chain kinase family member 4 isoform X1	Cellular Processes;Cellular Processes;Environmental Information Processing;Organismal Systems;Environmental Information Processing;Environmental Information Processing;Organismal Systems;Organismal Systems;Organismal Systems	Cell motility;Cellular community - eukaryotes;Signal transduction;Endocrine system;Signal transduction;Signal transduction;Immune system;Circulatory system;Digestive system	ko04810//Regulation of actin cytoskeleton;ko04510//Focal adhesion;ko04020//Calcium signaling pathway;ko04921//Oxytocin signaling pathway;ko04022//cGMP - PKG signaling pathway;ko04371//Apelin signaling pathway;ko04611//Platelet activation;ko04270//Vascular smooth muscle contraction;ko04971//Gastric acid secretion	K00907;K00907;K00907;K00907;K00907;K00907;K00907;K00907;K00907	-	-	-
ncbi_420962	0.96	1	1.04	3.1	3.4	2.38	3.36	3.43	2.7	2.16	1.51	1.73	149.47	174.91	155.63	555.52	638.87	339.77	615.87	541.06	476.17	767.63	310.89	349.65	EPB41L4B	band 4.1-like protein 4B isoform X1	Cellular Processes	Cellular community - eukaryotes	ko04530//Tight junction	K21111	-	-	-
ncbi_420964	0.96	0.96	1.43	3.44	3.24	4.56	3.08	3.52	3.55	1.75	2.16	2.8	117	131	176	486	480	514	446	440	489	487	346	443	MOCOS	molybdenum cofactor sulfurase	Metabolism	Metabolism of cofactors and vitamins	ko00790//Folate biosynthesis	K15631	-	GO:0003824//catalytic activity;GO:0043168//anion binding;GO:0046914//transition metal ion binding	GO:0009108//coenzyme biosynthetic process
ncbi_420967	5.07	6.82	6.8	4.54	3.65	4.29	5.19	5.28	3.25	2.8	2.4	2.36	148.04	212.12	196.5	148.54	126.26	112.92	173.64	160.06	104.37	185.65	87.8	89.39	BAG1	BAG family molecular chaperone regulator 1	Genetic Information Processing	Folding, sorting and degradation	ko04141//Protein processing in endoplasmic reticulum	K09555	GO:0043231//intracellular membrane-bounded organelle;GO:0044444//cytoplasmic part	GO:0005515//protein binding	GO:0006357//regulation of transcription from RNA polymerase II promoter;GO:0030154//cell differentiation;GO:0033365//protein localization to organelle;GO:0043065//positive regulation of apoptotic process;GO:0043524//negative regulation of neuron apoptotic process
ncbi_420986	0.27	0.07	0.07	0.04	0.12	0.03	0.04	0.22	0	5.19	1.44	0.17	11	3	3	2	6	1	2	9	0	483	77	9	MURC	caveolae-associated protein 4	-	-	-	-	GO:0031674//I band	-	GO:0006357//regulation of transcription from RNA polymerase II promoter
ncbi_421100	4.24	4.03	5.23	0.45	0.69	0.14	0.38	0.56	0.74	0.21	0	0.05	397.03	424.38	494.85	48.42	78.64	12.12	42.33	54.28	78.59	44.11	0	6.05	KLHL14	kelch-like protein 14	-	-	-	-	GO:0042995//cell projection;GO:0043231//intracellular membrane-bounded organelle;GO:0044297//cell body;GO:0044444//cytoplasmic part	-	-
ncbi_421234	1.73	1.75	1.08	7.83	10.38	9.42	7.92	7.04	5.58	10.97	21.31	16.78	81.41	92.44	51.38	427.76	594.86	410.55	443.13	340.4	297.77	1183.98	1322.2	1029.05	CD93	complement component C1q receptor precursor	-	-	-	-	GO:0016020//membrane;GO:0043231//intracellular membrane-bounded organelle	GO:0046872//metal ion binding	GO:0098602//single organism cell adhesion
ncbi_421269	14.4	16.05	17.5	13.77	14.53	10.01	12.81	12.56	10.99	8.72	9.63	4.48	1205.51	1510.7	1482.62	1340.21	1483.21	777.66	1277.07	1081.74	1044.63	1677.08	1064.63	489.05	ETAA1	ewing's tumor-associated antigen 1	-	-	-	-	-	-	-
ncbi_421286	17	21.66	22.58	16.33	15.83	14.8	13.06	18.04	19.05	16	5.57	7.92	843.39	1222.47	1143.67	937.86	960.36	685.3	777.19	928.15	1074.71	1858.37	375.58	517.79	B3GNT2	N-acetyllactosaminide beta-1,3-N-acetylglucosaminyltransferase 2	Metabolism;Metabolism;Metabolism	Global and overview maps;Glycan biosynthesis and metabolism;Glycan biosynthesis and metabolism	ko01100//Metabolic pathways;ko00601//Glycosphingolipid biosynthesis - lacto and neolacto series;ko00533//Glycosaminoglycan biosynthesis - keratan sulfate	K00741;K00741;K00741	GO:0031224//intrinsic component of membrane;GO:0031988//membrane-bounded vesicle	GO:0016758//transferase activity, transferring hexosyl groups	GO:0006464//cellular protein modification process;GO:0007606//sensory perception of chemical stimulus;GO:0097485//neuron projection guidance
ncbi_421441	2.47	3.97	1.7	10.39	13.41	12.59	10.82	9.15	10.15	15.9	23.45	22.73	315	569	219	1539	2083	1488	1642	1199	1469	4655	3945	3778	SPTBB4L	spectrin beta chain, non-erythrocytic 2	-	-	-	-	-	-	-
ncbi_421466	14.94	9.69	8.72	12.13	14.95	7.2	12.22	11.07	20.86	3.35	5.94	6.15	1466	1069	866	1384	1788	655	1427	1117	2324	755	769	787	CYP1B1	cytochrome P450 1B1	Organismal Systems;Metabolism;Metabolism;Metabolism	Endocrine system;Lipid metabolism;Xenobiotics biodegradation and metabolism;Amino acid metabolism	ko04913//Ovarian Steroidogenesis;ko00140//Steroid hormone biosynthesis;ko00980//Metabolism of xenobiotics by cytochrome P450;ko00380//Tryptophan metabolism	K07410;K07410;K07410;K07410	-	-	-
ncbi_421534	22.31	26.02	5.75	246.22	98.74	133.73	125.98	126.97	138.26	1080.89	373.11	358.91	631	819	171	8134	3489	3596	4373	3727	4459	72903	13984	13283	ACTA1	actin, alpha skeletal muscle isoform X1	-	-	-	-	GO:0031988//membrane-bounded vesicle;GO:0032432//actin filament bundle;GO:0036379//myofilament;GO:0044421//extracellular region part	GO:0005198//structural molecule activity;GO:0008092//cytoskeletal protein binding;GO:0032550//purine ribonucleoside binding	GO:0007015//actin filament organization;GO:0009605//response to external stimulus;GO:0009725//response to hormone;GO:0010038//response to metal ion;GO:0014904//myotube cell development;GO:0033275//actin-myosin filament sliding;GO:0040007//growth;GO:0043501//skeletal muscle adaptation
ncbi_421702	34.77	42.89	57.98	82.74	46.52	35.99	48.92	74.47	77.43	201.83	96.04	140.32	2256.98	3131.44	3809.13	6246.72	3682.53	2167.75	3781.14	4973.92	5707.77	30101	8232.74	11885.9	VNN1	pantetheinase precursor	Metabolism	Metabolism of cofactors and vitamins	ko00770//Pantothenate and CoA biosynthesis	K08069	-	GO:0016810//hydrolase activity, acting on carbon-nitrogen (but not peptide) bonds	-
ncbi_421735	0.03	0.03	0	0	0.11	0	0	0	0.06	0.24	0.39	0	1	1	0	0	4	0	0	0	2	34	50	0	VGLL2	transcription cofactor vestigial-like protein 2 isoform X1	-	-	-	-	GO:0043231//intracellular membrane-bounded organelle	-	GO:0006357//regulation of transcription from RNA polymerase II promoter;GO:0014706//striated muscle tissue development
ncbi_421740	1.26	1.76	1.78	0.99	2.07	0.74	0.7	0.98	2.35	0.13	0.38	0.28	35	55	50	32	70	19	23	28	74	8	14	10	SOT3A1L	sulfotransferase family 3A, member 1-like	-	-	-	-	-	GO:0003824//catalytic activity	-
ncbi_421858	0.56	0.99	0.1	1.89	2.52	1.77	2.25	1.1	3.09	4.32	5.59	5.97	17	53	5	99	125	74	128	52	165	474	275	352	HTR1B	5-hydroxytryptamine receptor 1B isoform X1	Environmental Information Processing;Environmental Information Processing;Organismal Systems;Organismal Systems	Signaling molecules and interaction;Signal transduction;Nervous system;Sensory system	ko04080//Neuroactive ligand-receptor interaction;ko04024//cAMP signaling pathway;ko04726//Serotonergic synapse;ko04742//Taste transduction	K04153;K04153;K04153;K04153	GO:0016021//integral component of membrane;GO:0044424//intracellular part	GO:0008227//G-protein coupled amine receptor activity;GO:0043169//cation binding	GO:0007193//adenylate cyclase-inhibiting G-protein coupled receptor signaling pathway;GO:0007267//cell-cell signaling;GO:0007610//behavior;GO:0009266//response to temperature stimulus;GO:0014062//regulation of serotonin secretion;GO:0030803//negative regulation of cyclic nucleotide biosynthetic process;GO:0042493//response to drug;GO:0043279//response to alkaloid;GO:0048771//tissue remodeling;GO:…
ncbi_421889	1.8	1.14	1.42	3.01	5	1.43	3.28	2.25	3.24	6.8	6.89	2.3	55	40	44	107.31	184.32	41.42	116.14	78.58	111.04	627	355	92	MLIP	muscular LMNA-interacting protein isoform X1	-	-	-	-	-	-	-
ncbi_422034	5.11	4.81	6.05	11.38	15.07	6.28	12.21	16.47	13.4	2.47	4.46	1.85	382	404.26	457.48	989.2	1373.78	435.78	1086.62	1266.24	1137.69	424.12	439.74	180.29	TDH	L-threonine 3-dehydrogenase, mitochondrial	Metabolism	Amino acid metabolism	ko00260//Glycine, serine and threonine metabolism	K15789	GO:0043231//intracellular membrane-bounded organelle	GO:0016616//oxidoreductase activity, acting on the CH-OH group of donors, NAD or NADP as acceptor;GO:0048037//cofactor binding	GO:0006566//threonine metabolic process
ncbi_422076	0.45	0.46	0.21	0.44	1.34	0.51	0.99	1.18	1.06	2.21	2.25	1.5	62.53	67.6	28.84	75.12	223.28	63.7	154.27	158.16	155.2	656.9	389.89	260.31	AATK	serine/threonine-protein kinase LMTK1 isoform X1	-	-	-	-	-	-	-
ncbi_422154	0.24	0	0.43	0	0.54	0	0.39	0.26	0	0	0	0	11.4	0	20.18	0	30.7	0	21.8	12.51	0	0	0	0	PCTPL	START domain-containing protein 10-like	-	-	-	-	-	-	-
ncbi_422166	0.89	0.43	0.82	3.79	2.74	2.53	1.94	2.23	3.58	6.48	6.41	6.68	28.23	15.46	26.36	139.91	106.24	74.62	73.44	72.89	129.03	473.11	268.89	276.99	EDA2R	tumor necrosis factor receptor superfamily member 27	Environmental Information Processing	Signaling molecules and interaction	ko04060//Cytokine-cytokine receptor interaction	K05163	GO:0016021//integral component of membrane	-	GO:0032874//positive regulation of stress-activated MAPK cascade;GO:0051091//positive regulation of sequence-specific DNA binding transcription factor activity;GO:0072331//signal transduction by p53 class mediator
ncbi_422199	0.39	0.73	0.45	1.57	2.76	1.75	1.71	1.81	1.61	3.08	7.28	2.72	52	110	61	245	452	218	274	250	245	951	1290	477	F8	coagulation factor VIII	-	-	-	-	-	GO:0003824//catalytic activity;GO:0043169//cation binding	GO:0001775//cell activation;GO:0044710//single-organism metabolic process
ncbi_422264	0.53	1.02	0.31	1.58	1.93	2.4	2.33	1.64	2.08	2.41	3.32	3.69	88	194	53	306	387	370	463	284	391	922	730	792	PCDH11X	protocadherin-11 X-linked isoform X1	-	-	-	-	GO:0031224//intrinsic component of membrane	-	GO:0098742//cell-cell adhesion via plasma-membrane adhesion molecules
ncbi_422273	13.18	13.63	16.62	7.65	7.73	7.54	7.93	8.45	8.7	5.25	3.86	4.93	1897.95	2210.61	2427.27	1286.26	1363.8	1009.92	1361.07	1254.65	1427.16	1746.32	734.86	927.22	RPS6KA6	ribosomal protein S6 kinase alpha-6 isoform X1	Environmental Information Processing;Organismal Systems;Environmental Information Processing;Organismal Systems;Cellular Processes;Organismal Systems;Organismal Systems	Signal transduction;Environmental adaptation;Signal transduction;Nervous system;Cell growth and death;Endocrine system;Nervous system	ko04010//MAPK signaling pathway;ko04714//Thermogenesis;ko04150//mTOR signaling pathway;ko04722//Neurotrophin signaling pathway;ko04114//Oocyte meiosis;ko04914//Progesterone-mediated oocyte maturation;ko04720//Long-term potentiation	K04373;K04373;K04373;K04373;K04373;K04373;K04373	-	-	-
ncbi_422277	156.85	151.11	176.08	129.08	90.76	116.58	100.92	116.68	122.06	84.77	48.2	81.57	9731	10543	11055	9313	6866	6711	7455	7448	8599	12082	3949	6603	SH3BGRL	SH3 domain-binding glutamic acid-rich-like protein	-	-	-	-	GO:0031988//membrane-bounded vesicle	-	-
ncbi_422364	26.08	25.85	31.46	10.86	6.6	9.26	8.81	10.6	11.87	7.55	4.92	4.95	3262.91	3638.15	3984.42	1580.57	1007.62	1074.97	1313.06	1364.93	1686.65	2171.68	813.49	808.89	CUL4B	cullin-4B	Genetic Information Processing;Genetic Information Processing	Folding, sorting and degradation;Replication and repair	ko04120//Ubiquitin mediated proteolysis;ko03420//Nucleotide excision repair	K10609;K10609	GO:0016020//membrane;GO:0031988//membrane-bounded vesicle;GO:0043231//intracellular membrane-bounded organelle;GO:0080008//Cul4-RING E3 ubiquitin ligase complex	GO:0044389//ubiquitin-like protein ligase binding	GO:0006281//DNA repair;GO:0009896//positive regulation of catabolic process;GO:0010390//histone monoubiquitination;GO:0019941//modification-dependent protein catabolic process;GO:1901992//positive regulation of mitotic cell cycle phase transition
ncbi_422365	0.51	0.56	0.31	1.19	1.26	1.63	1.23	1.8	1.44	3.5	3.14	2.04	21	26	13	57	63	62	60	76	67	330	170	109	ATP1B4	protein ATP1B4	Environmental Information Processing;Environmental Information Processing;Organismal Systems;Organismal Systems;Organismal Systems;Organismal Systems;Organismal Systems;Organismal Systems;Organismal Systems;Organismal Systems;Organismal Systems;Organismal Systems;Organismal Systems;Organismal Systems;Organismal Systems;Organismal Systems;Organismal Systems;Organismal Systems	Signal transduction;Signal transduction;Circulatory system;Endocrine system;Digestive system;Digestive system;Endocrine system;Endocrine system;Digestive system;Digestive system;Digestive system;Circulatory system;Endocrine system;Excretory system;Digestive system;Digestive system;Excretory system;Excretory system	ko04024//cAMP signaling pathway;ko04022//cGMP - PKG signaling pathway;ko04261//Adrenergic signaling in cardiomyocytes;ko04919//Thyroid hormone signaling pathway;ko04972//Pancreatic secretion;ko04974//Protein digestion and absorption;ko04925//Aldosterone synthesis and secretion;ko04911//Insulin secretion;ko04971//Gastric acid secretion;ko04970//Salivary secretion;ko04976//Bile secretion;ko04260//C…	K01540;K01540;K01540;K01540;K01540;K01540;K01540;K01540;K01540;K01540;K01540;K01540;K01540;K01540;K01540;K01540;K01540;K01540	GO:0019866//organelle inner membrane;GO:0031224//intrinsic component of membrane;GO:0043231//intracellular membrane-bounded organelle;GO:0044459//plasma membrane part	-	GO:0006818//hydrogen transport;GO:0010468//regulation of gene expression;GO:0030001//metal ion transport
ncbi_422410	4.77	4.78	4.41	3.2	5.17	4.01	3.86	3.76	4.1	2.74	2.31	2.38	309.79	347.22	289.84	241.28	404.44	241.67	298.3	250.7	296.94	408.96	198.3	201.83	CTSO	cathepsin O isoform X1	Cellular Processes;Cellular Processes	Cell growth and death;Transport and catabolism	ko04210//Apoptosis;ko04142//Lysosome	K01374;K01374	-	GO:0070011//peptidase activity, acting on L-amino acid peptides	-
ncbi_422413	1.64	1.87	1.3	6	5.18	4.78	3.41	3.98	4.68	11.64	6.32	9.99	159	204	128	678	614	431	395	398	517	2601	811	1267	FAM198B	protein FAM198B	-	-	-	-	-	-	-
ncbi_422455	1.13	1.9	2.71	0.14	0.77	1.07	0.53	0.21	0.44	0.11	0.21	0.15	183.89	349.14	436.49	50.53	169.7	160.63	109.08	69.03	96.55	79.52	53.91	62.61	USP38	ubiquitin carboxyl-terminal hydrolase 38 isoform X1	-	-	-	-	-	GO:0070011//peptidase activity, acting on L-amino acid peptides	GO:0019941//modification-dependent protein catabolic process;GO:0070646//protein modification by small protein removal
ncbi_422546	11.66	12.15	12.33	12.8	11.21	13.28	12.06	13.87	14.23	60.72	30.75	17.96	383	449	410	489	449	405	472	469	531	4583	1334	770	SLC25A4	ADP/ATP translocase 1	Environmental Information Processing;Environmental Information Processing;Cellular Processes;Cellular Processes	Signal transduction;Signal transduction;Cell growth and death;Cell growth and death	ko04020//Calcium signaling pathway;ko04022//cGMP - PKG signaling pathway;ko04217//Necroptosis;ko04218//Cellular senescence	K05863;K05863;K05863;K05863	GO:0019866//organelle inner membrane;GO:0031224//intrinsic component of membrane;GO:0043231//intracellular membrane-bounded organelle	-	GO:0006915//apoptotic process;GO:0043069//negative regulation of programmed cell death;GO:0051234//establishment of localization
ncbi_422589	6.99	6.83	5.52	5.27	5.91	5.06	7.99	5.92	3.95	4.1	2.3	3.36	475.78	480.73	374.48	390.64	464.14	313.84	626	403.02	306.2	606.81	185.08	282.09	KLHL8	kelch-like protein 8	-	-	-	-	GO:0031461//cullin-RING ubiquitin ligase complex	-	GO:0016567//protein ubiquitination
ncbi_422618	0.02	0	0	0.04	0.01	0.08	0.04	0.05	0.01	0.82	0.1	0.03	2	0	0	4	1	6	4	4	1	156	11	3	TECRL	trans-2,3-enoyl-CoA reductase-like	-	-	-	-	GO:0031224//intrinsic component of membrane	GO:0016491//oxidoreductase activity	GO:0044238//primary metabolic process;GO:0044710//single-organism metabolic process
ncbi_422682	0	0	0	0	0	0	0.04	0.18	0.04	8.15	2.95	0.07	0	0	0	0	0	0	1	4	1	418	84	2	MYOZ2	myozenin-2	-	-	-	-	GO:0005856//cytoskeleton;GO:0031674//I band	GO:0008092//cytoskeletal protein binding	-
ncbi_422779	14.42	14.6	9.04	14.29	14.49	11.19	10.97	15.02	14.77	9.87	4.42	10.17	2016.8	2296.56	1279.94	2324.29	2471.46	1452.32	1826.85	2161.38	2346.33	3172.83	816.57	1856.59	TMEM33	transmembrane protein 33	-	-	-	-	GO:0031224//intrinsic component of membrane;GO:0048770//pigment granule	-	GO:0006996//organelle organization
ncbi_422780	0.18	0.13	0.12	0.41	0.33	0.59	0.44	0.45	0.22	1.99	1.43	0.36	21.11	17.81	12.96	56.52	48.03	58.28	59.71	46.76	29.88	548.71	226.89	56.1	LIMCH1	LIM and calponin homology domains-containing protein 1 isoform X1	-	-	-	-	-	GO:0046914//transition metal ion binding	GO:0030036//actin cytoskeleton organization
ncbi_422797	0.06	0.11	0.04	0.15	0.14	0.16	0.18	0.15	0.12	0.48	0.35	0.25	12	23	9	27	31	29	39	26	26	147	65	52	PCDH7	protocadherin-7 isoform X1	-	-	-	-	-	-	-
ncbi_422810	20.26	15.15	11.89	13.95	10.75	12.6	6.85	7.44	8.67	23.1	25.57	26.35	527	443	313	422	341	304	212	199	256	1380	878	894	SOD3	extracellular superoxide dismutase [Cu-Zn]	-	-	-	-	GO:0031984//organelle subcompartment;GO:0031988//membrane-bounded vesicle;GO:0044421//extracellular region part	GO:0003824//catalytic activity;GO:0016209//antioxidant activity;GO:0046914//transition metal ion binding	GO:0006801//superoxide metabolic process;GO:0044710//single-organism metabolic process
ncbi_422824	14.03	18.41	19.04	7.25	7.22	6.95	6.64	6.5	8.11	6.66	3.1	3.57	989.28	1432.9	1343.25	602.72	629.33	458.73	569.17	477.01	646.75	1098.7	291.11	336.39	TAPT1	transmembrane anterior posterior transformation protein 1 homolog isoform X1	-	-	-	-	-	-	GO:0001501//skeletal system development
ncbi_422867	0.17	0.49	0.13	0.7	0.62	1.05	0.41	0.65	0.75	1.13	2.16	1.7	16	53	13	79	73	94	47	65	82	251	275	214	SH3TC1	SH3 domain and tetratricopeptide repeat-containing protein 1	-	-	-	-	-	-	-
ncbi_422943	1.66	2.12	1.21	5.79	7.51	9.28	6.32	5.98	6.15	8.93	18.5	14.34	213	304	157	859	1177	1104	963	788	895	2633	3137	2399	SLC4A11	sodium bicarbonate transporter-like protein 11 isoform X1	-	-	-	-	GO:0031224//intrinsic component of membrane	GO:0005261//cation channel activity;GO:0005515//protein binding;GO:0008514//organic anion transmembrane transporter activity;GO:0015103//inorganic anion transmembrane transporter activity;GO:0015301//anion:anion antiporter activity	GO:0006814//sodium ion transport;GO:0006818//hydrogen transport;GO:0006873//cellular ion homeostasis;GO:0015711//organic anion transport;GO:0034220//ion transmembrane transport
ncbi_422979	0	0	0	0	0	0.04	0	0.2	0	7.24	2.68	0.19	0	0	0	0	0	1	0	5	0	399	85	6	CSRP3	cysteine and glycine-rich protein 3	-	-	-	-	GO:0031674//I band	GO:0005198//structural molecule activity;GO:0008092//cytoskeletal protein binding;GO:0046914//transition metal ion binding	GO:0006875//cellular metal ion homeostasis;GO:0006941//striated muscle contraction;GO:0014706//striated muscle tissue development;GO:0014897//striated muscle hypertrophy;GO:0030239//myofibril assembly;GO:0034613//cellular protein localization;GO:0035994//response to muscle stretch
ncbi_423038	2.13	2.73	1.77	3.97	3.32	4.22	3.51	3.67	3.65	7.03	12.03	6.8	63	91	53	137	120	116	124	112	123	479	471	263	LYVE1	lymphatic vessel endothelial hyaluronic acid receptor 1	-	-	-	-	GO:0016020//membrane;GO:0031988//membrane-bounded vesicle;GO:0044464//cell part	GO:0005539//glycosaminoglycan binding	GO:0006026//aminoglycan catabolic process;GO:0022610//biological adhesion;GO:0050794//regulation of cellular process
ncbi_423132	16.97	19.25	13.31	88.73	85.17	76.74	81.01	90.64	77.73	113.41	152.17	124.51	699.08	893	555.92	4262.99	4291.47	2941.92	3984.02	3853.05	3646.28	10766	8299.08	6713.24	SERPING1	plasma protease C1 inhibitor isoform X1	Organismal Systems	Immune system	ko04610//Complement and coagulation cascades	K04001	GO:0031988//membrane-bounded vesicle;GO:0044421//extracellular region part	GO:0004866//endopeptidase inhibitor activity	GO:0002698//negative regulation of immune effector process;GO:0010466//negative regulation of peptidase activity;GO:0032101//regulation of response to external stimulus
ncbi_423156	3.32	2.89	2.89	7.66	10.63	11.34	9.21	10.29	7.88	7.02	4.28	6.28	498.89	614.33	463.17	1419.81	1827.44	1615.67	1634.14	1494.92	1360.62	2388.26	946.65	1263.73	SLC1A2	excitatory amino acid transporter 2 isoform X1	Organismal Systems	Nervous system	ko04724//Glutamatergic synapse	K05613	GO:0031224//intrinsic component of membrane;GO:0032589//neuron projection membrane	GO:0005283//sodium:amino acid symporter activity;GO:0005310//dicarboxylic acid transmembrane transporter activity	GO:0001101//response to acid chemical;GO:0006950//response to stress;GO:0007154//cell communication;GO:0009416//response to light stimulus;GO:0010828//positive regulation of glucose transport;GO:0015813//L-glutamate transport;GO:0040007//growth;GO:0043090//amino acid import;GO:0048731//system development
ncbi_423167	0	0	0.07	0.83	3.26	1.8	3.77	2	2.07	5.56	7.36	5.74	0	0	7.04	91.14	375.96	157.63	423.56	194.85	222.42	1205.89	917.43	707.31	TTC17	tetratricopeptide repeat protein 17	-	-	-	-	-	-	-
ncbi_423196	142.31	140.01	175.39	3.67	1.95	2.94	4.71	3.67	5.65	10.25	6.94	7.7	1827	2113	2364	51	32	28	67	43	85	288	164	136	MDK	midkine isoform X1	-	-	-	-	GO:0044420//extracellular matrix component;GO:0044464//cell part	GO:0005102//receptor binding;GO:0005539//glycosaminoglycan binding	GO:0006355//regulation of transcription, DNA-templated;GO:0006950//response to stress;GO:0007588//excretion;GO:0007613//memory;GO:0021543//pallium development;GO:0043066//negative regulation of apoptotic process;GO:0048522//positive regulation of cellular process;GO:0048869//cellular developmental process
ncbi_423230	12.88	14.43	13.77	9.77	9.23	11.91	9.74	12.78	12.23	7.29	4.87	6.45	1258.42	1580.11	1359.13	1119.67	1103.6	1075.82	1132.64	1281.3	1354.46	1634.59	626.5	817.92	VPS39	vam6/Vps39-like protein isoform X1	-	-	-	-	-	-	-
ncbi_423238	0.16	0	0.16	0.04	0.11	0.44	0.14	0.14	0.65	0.57	1.42	1.48	48.21	0	52.32	13.06	41.78	126.38	50.64	45.23	241.35	400.94	646.44	576.89	STARD9	stAR-related lipid transfer protein 9 isoform X1	-	-	-	-	-	-	-
ncbi_423298	0.11	0.94	0	1.88	0.87	2.83	1.23	0.67	1.58	28.15	4.17	15.08	3	29	0	60	29	72	40	19	49	1772	151	539	ACTC1	actin, alpha cardiac muscle 1	Organismal Systems;Organismal Systems	Circulatory system;Circulatory system	ko04261//Adrenergic signaling in cardiomyocytes;ko04260//Cardiac muscle contraction	K12314;K12314	GO:0005884//actin filament;GO:0005924//cell-substrate adherens junction;GO:0031988//membrane-bounded vesicle;GO:0044421//extracellular region part;GO:0044449//contractile fiber part	GO:0008092//cytoskeletal protein binding;GO:0017111//nucleoside-triphosphatase activity;GO:0032550//purine ribonucleoside binding	GO:0003015//heart process;GO:0006941//striated muscle contraction;GO:0007015//actin filament organization;GO:0030239//myofibril assembly;GO:0033275//actin-myosin filament sliding;GO:0042981//regulation of apoptotic process;GO:0060415//muscle tissue morphogenesis;GO:0097305//response to alcohol
ncbi_423322	8.89	11.6	13.25	7.87	7.72	6.08	8.68	8.54	8.51	5.88	1.67	1.52	485.33	710.44	733.27	502.13	515.05	309.95	566.92	481.93	528.42	736.79	121.21	112.08	SRP54	signal recognition particle 54 kDa protein	Genetic Information Processing	Folding, sorting and degradation	ko03060//Protein export	K03106	GO:0016604//nuclear body;GO:0043232//intracellular non-membrane-bounded organelle;GO:0048500//signal recognition particle	GO:0003723//RNA binding;GO:0005048//signal sequence binding;GO:0017111//nucleoside-triphosphatase activity;GO:0032550//purine ribonucleoside binding	GO:0006613//cotranslational protein targeting to membrane;GO:0010467//gene expression;GO:0019538//protein metabolic process;GO:0042221//response to chemical;GO:0043623//cellular protein complex assembly;GO:0065002//intracellular protein transmembrane transport
ncbi_423347	0	0.04	0.04	0	0.19	0	0.25	0.02	0.04	0.33	1.01	0.31	0	2	2	0	12	0	14	1	2	33	58	16	ACSS1L	acetyl-coenzyme A synthetase 2-like, mitochondrial isoform X1	Metabolism;Metabolism;Metabolism;Metabolism;Metabolism;Metabolism	Global and overview maps;Global and overview maps;Carbohydrate metabolism;Carbohydrate metabolism;Carbohydrate metabolism;Carbohydrate metabolism	ko01100//Metabolic pathways;ko01200//Carbon metabolism;ko00010//Glycolysis / Gluconeogenesis;ko00620//Pyruvate metabolism;ko00630//Glyoxylate and dicarboxylate metabolism;ko00640//Propanoate metabolism	K01895;K01895;K01895;K01895;K01895;K01895	-	-	-
ncbi_423426	0.13	0.05	0.07	0.17	0.28	0.15	0.28	0.31	0.14	0.35	0.84	0.79	25	9.99	13.49	36.61	62.23	25.46	62.48	58.82	29.2	147.55	203.31	188.76	UNC79	protein unc-79 homolog isoform X1	-	-	-	-	-	-	GO:0030534//adult behavior;GO:0040007//growth
ncbi_423478	4.58	4.5	4.36	10.97	16.67	16.85	11.39	15.23	15.11	9.12	9.91	6.57	310.67	343.83	297.67	860.23	1373.3	1056.3	917.75	1058.64	1157.04	1416.23	886.8	578.34	EXOC3L	exocyst complex component 3-like protein	-	-	-	-	-	-	-
ncbi_423490	0	0.34	0.57	0.89	0.4	0.53	0.24	0.22	0.72	1.17	2.03	0.85	0	18.29	28	49.6	23.31	23.39	14.06	11.04	39.95	129.25	132	52.83	C14orf180	nutritionally-regulated adipose and cardiac enriched protein homolog isoform X1	-	-	-	-	-	-	-
ncbi_423503	4.76	4.87	5.57	3.08	3.51	2.95	2.97	3.04	2.97	2.31	1.78	1.58	572.69	658.95	677.29	431.04	515.05	329.15	425.2	382.74	406.07	639.23	295.47	248.53	BRF1	transcription factor IIIB 90 kDa subunit isoform X1	-	-	-	-	-	GO:0008134//transcription factor binding;GO:0046914//transition metal ion binding	GO:0006352//DNA-templated transcription, initiation;GO:0043487//regulation of RNA stability
ncbi_423610	0.29	0.07	0.07	0.15	0.15	0.2	0.16	1.79	0.23	18.64	6.59	0.41	20	10	6	24	24	24	13	123	31	2615	544	51	LDB3	LIM domain-binding protein 3 isoform X1	-	-	-	-	-	-	-
ncbi_423635	0.43	0.91	0.81	1.6	1.42	1.85	1.47	1.48	0.85	3.44	2.72	3.01	19.27	48.22	38.08	82.53	82.39	76.06	81.08	74.37	59.3	392.5	162.19	190.5	SRRL	uncharacterized protein SRRL isoform X1	Metabolism;Metabolism;Metabolism;Metabolism;Metabolism	Global and overview maps;Global and overview maps;Global and overview maps;Amino acid metabolism;Amino acid metabolism	ko01100//Metabolic pathways;ko01200//Carbon metabolism;ko01230//Biosynthesis of amino acids;ko00260//Glycine, serine and threonine metabolism;ko00290//Valine, leucine and isoleucine biosynthesis	K01754;K01754;K01754;K01754;K01754	-	-	-
ncbi_423668	17.61	14.51	14.27	67.92	73.75	71.32	45.73	53.95	54.35	96.58	104.1	122.11	246.15	228.06	201.79	1103.95	1256.88	924.85	760.97	775.81	862.64	3101.22	1921.32	2226.7	RSFR	ribonuclease homolog precursor	-	-	-	-	GO:0043231//intracellular membrane-bounded organelle;GO:0043232//intracellular non-membrane-bounded organelle;GO:0044420//extracellular matrix component	GO:0004518//nuclease activity;GO:0097159//organic cyclic compound binding	GO:0006417//regulation of translation;GO:0016070//RNA metabolic process;GO:0044707//single-multicellular organism process;GO:0048869//cellular developmental process
ncbi_423684	0	0	0	0.01	0	0	0.02	0.17	0.01	1.87	0.61	0.02	1	1	0	4	0	0	10	60	5	1457	272	9	MYPN	myopalladin	-	-	-	-	GO:0031674//I band	GO:0019904//protein domain specific binding;GO:0051393//alpha-actinin binding	GO:0031032//actomyosin structure organization
ncbi_423732	0	0	0	0	0	0	0	0	0	0.12	0.16	0.26	0	0	0	0	0	0	0	0	0	9	7	11	DUSP13	dual specificity protein phosphatase 13	-	-	-	-	-	GO:0004721//phosphoprotein phosphatase activity	GO:0006470//protein dephosphorylation
ncbi_423782	0.8	1.05	0.84	3.96	3.61	5.08	3.43	2.5	3.69	1.58	1.23	2.29	55	81	58	315	301	323	280	176	287	248	111	205	VSTM4	V-set and transmembrane domain-containing protein 4	-	-	-	-	-	-	-
ncbi_423899	0.02	0.02	0.04	0.18	0.11	0.15	0.11	1.25	0.08	9.51	4.48	0.1	2	3	4	23	14	15	13	141	10	2461	654	13	NRAP	nebulin-related-anchoring protein isoform X1	-	-	-	-	GO:0005913//cell-cell adherens junction;GO:0005924//cell-substrate adherens junction;GO:0043292//contractile fiber	GO:0046914//transition metal ion binding;GO:0051393//alpha-actinin binding	-
ncbi_423911	1.64	0.44	0.5	1.53	1.73	2.54	1.4	1.44	1.91	2.76	3.43	3.24	130.09	39.78	40.61	150.01	168.77	196.02	137.99	121.95	182.47	525.28	384.33	348.54	ABLIM1	actin-binding LIM protein 1 isoform X7	Organismal Systems	Development	ko04360//Axon guidance	K07520	-	-	-
ncbi_424033	0.68	0.92	0.4	1.56	1.74	0.85	1.61	1.34	1.19	2.12	3.27	2.52	43	62	23	110	129	48	114	82	81	294	255	193	AHR2	aryl hydrocarbon receptor 2	-	-	-	-	GO:0043231//intracellular membrane-bounded organelle	GO:0005515//protein binding;GO:0060089//molecular transducer activity	GO:0010468//regulation of gene expression;GO:0034645//cellular macromolecule biosynthetic process;GO:0050794//regulation of cellular process
ncbi_424101	2.37	2.49	1.63	4.26	3.97	3.95	3.72	3.23	3.71	5.11	7.5	5.92	165	195	115	346	337	255	308	231	299	816	689	541	GPR1	G-protein coupled receptor 1 isoform X1	-	-	-	-	-	-	-
ncbi_424164	2.5	2.07	2.5	1.2	0.6	0.55	0.74	2	0.93	17.82	7.83	1.39	162	151	164	90	47	33	57	133	68	2650	669	117	KLHL41	kelch-like protein 41	-	-	-	-	GO:0005789//endoplasmic reticulum membrane;GO:0031461//cullin-RING ubiquitin ligase complex;GO:0044449//contractile fiber part	-	GO:0010927//cellular component assembly involved in morphogenesis;GO:0032446//protein modification by small protein conjugation;GO:0035914//skeletal muscle cell differentiation;GO:0042127//regulation of cell proliferation;GO:0045445//myoblast differentiation
ncbi_424226	10.78	10.28	13.41	0.19	0.46	1.93	1.28	1.39	1.88	3.43	2.12	2.26	650.16	696.81	818.34	13.18	34.01	108.22	92.2	85.94	128.86	474.65	168.77	177.6	ERCC3	general transcription and DNA repair factor IIH helicase subunit XPB	Genetic Information Processing;Genetic Information Processing	Transcription;Replication and repair	ko03022//Basal transcription factors;ko03420//Nucleotide excision repair	K10843;K10843	GO:0031981//nuclear lumen;GO:0032806//carboxy-terminal domain protein kinase complex	GO:0003676//nucleic acid binding;GO:0003678//DNA helicase activity;GO:0004674//protein serine/threonine kinase activity;GO:0005515//protein binding;GO:0032550//purine ribonucleoside binding;GO:0042623//ATPase activity, coupled	GO:0006289//nucleotide-excision repair;GO:0006357//regulation of transcription from RNA polymerase II promoter;GO:0006464//cellular protein modification process;GO:0007346//regulation of mitotic cell cycle;GO:0009411//response to UV;GO:0009913//epidermal cell differentiation;GO:0032392//DNA geometric change;GO:0033036//macromolecule localization;GO:0042981//regulation of apoptotic process;GO:0090…
ncbi_424263	1.06	1.76	1.39	3.7	2.97	2.27	2.5	2.69	2.95	4.59	3.46	7.49	65	121	86	263	221	129	182	169	205	644	279	597	GPD1L2	glycerol-3-phosphate dehydrogenase 1-like protein	Metabolism	Lipid metabolism	ko00564//Glycerophospholipid metabolism	K00006	GO:0044444//cytoplasmic part	GO:0000166//nucleotide binding;GO:0016614//oxidoreductase activity, acting on CH-OH group of donors;GO:0046983//protein dimerization activity;GO:0048037//cofactor binding	GO:0006072//glycerol-3-phosphate metabolic process;GO:0044238//primary metabolic process;GO:0044710//single-organism metabolic process
ncbi_424381	0.43	0.25	0.08	1.52	1.03	2.34	1.13	0.72	1.34	1.99	5.37	2.81	15	10	3	62	44	76	47	26	53	160	248	128	PHGDH	D-3-phosphoglycerate dehydrogenase	Metabolism;Metabolism;Metabolism;Metabolism	Global and overview maps;Global and overview maps;Global and overview maps;Amino acid metabolism	ko01100//Metabolic pathways;ko01200//Carbon metabolism;ko01230//Biosynthesis of amino acids;ko00260//Glycine, serine and threonine metabolism	K00058;K00058;K00058;K00058	GO:0031988//membrane-bounded vesicle	GO:0000166//nucleotide binding;GO:0016614//oxidoreductase activity, acting on CH-OH group of donors	GO:0006563//L-serine metabolic process;GO:0006790//sulfur compound metabolic process;GO:0007417//central nervous system development;GO:0009064//glutamine family amino acid metabolic process;GO:0009066//aspartate family amino acid metabolic process;GO:0010001//glial cell differentiation;GO:0010467//gene expression;GO:0022402//cell cycle process;GO:0030030//cell projection organization;GO:0035295//…
ncbi_424552	0.44	0.51	0.12	1.12	1.98	0.97	1.17	1.42	2.35	5.1	1.58	2.74	21	28	5.83	65	119	45.03	68.93	67	122	527.98	102.18	175.74	NEXN	nexilin isoform X1	-	-	-	-	-	-	-
ncbi_424562	5.25	5.01	4.01	16.24	21.16	21.45	18.3	14.59	15.31	23.41	37.76	28.14	473	503	360	1694	2313.12	1784	1949.12	1343.7	1560.12	4821.81	4487.3	3305.2	TIE1	tyrosine-protein kinase receptor Tie-1 isoform X1	-	-	-	-	GO:0031224//intrinsic component of membrane	GO:0004672//protein kinase activity;GO:0032550//purine ribonucleoside binding	GO:0001101//response to acid chemical;GO:0006468//protein phosphorylation;GO:0030334//regulation of cell migration;GO:0045765//regulation of angiogenesis
ncbi_424588	0.99	4.58	1.94	8.11	6.51	8.1	7.08	11.94	7.25	9.4	17.96	13.32	52.06	275.08	104.89	502.57	424.18	401.31	450.62	656.26	439.16	1146.55	1266.56	928.28	HECTD3L	E3 ubiquitin-protein ligase HECTD3 isoform X1	-	-	-	-	-	GO:0003824//catalytic activity	GO:0032446//protein modification by small protein conjugation
ncbi_424786	0.22	0.5	0.06	0.29	0.52	0.56	0.49	0.32	0.57	0.61	0.71	1.68	15	39	4	23	44	36	40	23	45	97	65	151	DNER	delta and Notch-like epidermal growth factor-related receptor	-	-	-	-	-	-	-
ncbi_424789	2	1.31	1.31	1.8	3.66	2.54	2.43	1.76	2.45	0.67	1.17	1.11	246	180	169	261	576	284	377	227	389	209	172	174	SPHKAP	A-kinase anchor protein SPHKAP isoform X1	-	-	-	-	GO:0031674//I band;GO:0031988//membrane-bounded vesicle	GO:0005515//protein binding	-
ncbi_424813	0.48	0.55	0.3	1.04	1.65	1	1.63	2.05	1.12	0.9	0.73	0.71	65	84	41	164	274	127	265	287	173	283	131	127	SGPP2	sphingosine-1-phosphate phosphatase 2	Environmental Information Processing;Metabolism	Signal transduction;Lipid metabolism	ko04071//Sphingolipid signaling pathway;ko00600//Sphingolipid metabolism	K04717;K04717	-	-	-
ncbi_424839	0.68	0.64	0.28	1.76	2.22	2.35	1.72	1.87	1.98	3.44	2.68	4.28	70	76	30	217	285	230	218	203	241	831	375	591	DGKG	diacylglycerol kinase gamma isoform X1	Metabolism;Environmental Information Processing;Metabolism;Environmental Information Processing;Metabolism	Global and overview maps;Signal transduction;Lipid metabolism;Signal transduction;Lipid metabolism	ko01100//Metabolic pathways;ko04072//Phospholipase D signaling pathway;ko00564//Glycerophospholipid metabolism;ko04070//Phosphatidylinositol signaling system;ko00561//Glycerolipid metabolism	K00901;K00901;K00901;K00901;K00901	GO:0016020//membrane;GO:0043227//membrane-bounded organelle	GO:0016301//kinase activity;GO:0032550//purine ribonucleoside binding;GO:0046872//metal ion binding	GO:0006796//phosphate-containing compound metabolic process;GO:0007186//G-protein coupled receptor signaling pathway
ncbi_424851	0.04	0.03	0	0	0.02	0	0.05	0.31	0.1	2.37	1.78	0.01	2	2	0	0	1	0	3	17	6	292	128	1	KLHL30	kelch-like protein 30 isoform X1	-	-	-	-	-	-	-
ncbi_424862	1.93	3.01	1.16	5.66	5.75	5.82	4.71	4.33	4.05	8.19	10.1	7.68	98.28	198.84	65.83	364.33	379.46	311.5	289	240.78	239.38	1054.68	685.59	567.45	SLCO2A1	solute carrier organic anion transporter family member 2A1 isoform X1	-	-	-	-	-	GO:0071714//icosanoid transmembrane transporter activity	GO:0015908//fatty acid transport
ncbi_425016	2.92	2.72	1.42	6.33	7.84	6.89	5.9	5.41	7.29	11.07	9.83	14.37	86	99	40	225	273	196	237	165	253	785	465	570	SCHIP1	IQCJ-SCHIP1 readthrough transcript protein isoform X1	-	-	-	-	-	-	-
ncbi_425113	2.42	1.12	1.41	3.75	4.39	3.88	1.55	5.22	3.07	12.44	6.02	4.36	60.63	31.67	35.61	109.18	133.89	90.02	46.34	134.42	87.4	715.29	198.94	142.43	CHIR-IG1-5	immunoglobulin-like receptor CHIR-AB1-like precursor	-	-	-	-	-	-	-
ncbi_425524	2.16	3.45	1.66	6.26	9.05	6.89	5.47	6.13	6.02	12.57	8.16	15.17	359.1	646.38	280.19	1212.4	1839.39	1065.5	1085.4	1050.31	1139.43	4813.58	1795	3297.72	CSPG4	chondroitin sulfate proteoglycan 4	-	-	-	-	GO:0005924//cell-substrate adherens junction;GO:0016020//membrane;GO:0031988//membrane-bounded vesicle	GO:0019900//kinase binding	GO:0001934//positive regulation of protein phosphorylation;GO:0007167//enzyme linked receptor protein signaling pathway;GO:0016477//cell migration
ncbi_425531	0.36	0.31	0.35	0.49	0.47	1.06	0.3	0.56	0.43	2.05	2.04	1.03	19.42	19.24	19.34	30.97	31.04	53.39	19.23	31.21	26.85	256.42	146.25	73.09	RAB18L	ras-related protein Rab-18-B	-	-	-	-	-	-	-
ncbi_425545	0.75	0.75	0.61	3.09	4.48	4.16	3.71	2.3	3.27	4.52	11.92	7.55	87	97	71	416	632	447	511	274	430	1202	1822	1140	MGAM	maltase-glucoamylase, intestinal	Metabolism;Organismal Systems;Metabolism;Metabolism	Global and overview maps;Digestive system;Carbohydrate metabolism;Carbohydrate metabolism	ko01100//Metabolic pathways;ko04973//Carbohydrate digestion and absorption;ko00052//Galactose metabolism;ko00500//Starch and sucrose metabolism	K12047;K12047;K12047;K12047	-	-	-
ncbi_425735	6.86	7.27	6.62	6.25	7.03	5.85	7.27	7.98	5.86	16.91	11.69	8.27	1002	1195	979	1062	1252	793	1264	1199	973	5677	2256	1577	PDE4DIP	myomegalin	-	-	-	-	-	-	-
ncbi_425805	1.36	2.1	1.31	3.61	4.42	2.54	3.87	2.54	2.7	4.7	6.62	5.71	37	64	36	114	146	64	125	71	83	293	237	202	NGFR	tumor necrosis factor receptor superfamily member 16 precursor	Environmental Information Processing;Environmental Information Processing;Environmental Information Processing;Environmental Information Processing;Environmental Information Processing;Organismal Systems;Cellular Processes	Signal transduction;Signal transduction;Signaling molecules and interaction;Signal transduction;Signal transduction;Nervous system;Cell growth and death	ko04151//PI3K-Akt signaling pathway;ko04010//MAPK signaling pathway;ko04060//Cytokine-cytokine receptor interaction;ko04014//Ras signaling pathway;ko04015//Rap1 signaling pathway;ko04722//Neurotrophin signaling pathway;ko04215//Apoptosis - multiple species	K02583;K02583;K02583;K02583;K02583;K02583;K02583	GO:0014069//postsynaptic density;GO:0031224//intrinsic component of membrane;GO:0044424//intracellular part	GO:0004888//transmembrane signaling receptor activity;GO:0043121//neurotrophin binding;GO:0044389//ubiquitin-like protein ligase binding	GO:0007623//circadian rhythm;GO:0008284//positive regulation of cell proliferation;GO:0009266//response to temperature stimulus;GO:0009967//positive regulation of signal transduction;GO:0009968//negative regulation of signal transduction;GO:0010467//gene expression;GO:0012501//programmed cell death;GO:0042482//positive regulation of odontogenesis;GO:0042636//negative regulation of hair cycle;GO:0…
ncbi_426075	0	0.04	0	0.04	0.01	0.07	0.03	0.18	0.05	2.72	1.11	0.09	0	4	0	5	1	6	3	18	6	606.33	143	11	LMOD3	LOW QUALITY PROTEIN: leiomodin-3	-	-	-	-	-	GO:0003779//actin binding	GO:0051693//actin filament capping
ncbi_426281	0.17	0.16	0.06	0.13	0.28	0.03	0.19	0.15	0.1	0.27	1.18	0.2	17	18	5	16	35	2	24	19	11	65	183	31	SRCIN1	SRC kinase signaling inhibitor 1 isoform X1	-	-	-	-	-	-	-
ncbi_426427	0.16	0.57	0	0	0.4	0.21	1.03	1.06	0	0	0	0	19.68	78.72	0	0	59.16	23.74	149.38	133.92	0	0	0	0	KIAA0556	protein KIAA0556 homolog	-	-	-	-	GO:0016020//membrane;GO:0043231//intracellular membrane-bounded organelle	-	-
ncbi_426448	1.31	2.15	1.24	3.58	3.54	4.57	3.42	2.43	2.8	8.74	5.89	4.38	54	100	52	172	178	175	168	103	131	829	321	236	SNTA1	alpha-1-syntrophin	-	-	-	-	GO:0032991//macromolecular complex;GO:0097060//synaptic membrane	GO:0016247//channel regulator activity;GO:0019899//enzyme binding	GO:0002028//regulation of sodium ion transport;GO:0003116//regulation of vasoconstriction by norepinephrine;GO:0031400//negative regulation of protein modification process;GO:0050808//synapse organization;GO:0060306//regulation of membrane repolarization;GO:0086002//cardiac muscle cell action potential involved in contraction
ncbi_426754	0.44	0.53	0.42	0.79	0.6	0.68	0.9	0.41	1.05	3.49	5.01	1.09	17	23	16	34	32	23	39	18	44	297	242	54	TRIM63	E3 ubiquitin-protein ligase TRIM63 isoform X1	-	-	-	-	GO:0044464//cell part	GO:0008092//cytoskeletal protein binding;GO:0046914//transition metal ion binding	GO:0006511//ubiquitin-dependent protein catabolic process;GO:0010467//gene expression;GO:0032446//protein modification by small protein conjugation;GO:0071385//cellular response to glucocorticoid stimulus
ncbi_426853	0.12	0.14	0.18	0.3	0.21	0.34	0.27	0.47	0.2	1.25	0.42	0.49	15	21	24	45	33	41	42	62	30	372	72	82	ALPK2	alpha-protein kinase 2	-	-	-	-	GO:0043231//intracellular membrane-bounded organelle	GO:0016772//transferase activity, transferring phosphorus-containing groups;GO:0032550//purine ribonucleoside binding	GO:0006464//cellular protein modification process;GO:0006796//phosphate-containing compound metabolic process
ncbi_427177	0.11	0.2	0.17	0.27	0.27	0.77	0.3	1.39	0.29	19.36	4.57	0.41	29.71	60.35	47	84.31	91.42	193.77	96.61	389.93	88.5	12126.2	1645.09	146.62	CMYA5	cardiomyopathy-associated protein 5	-	-	-	-	-	-	-
ncbi_427255	0.72	0.62	0.88	0.62	0.36	0.98	0.69	0.56	0.46	0.37	0.24	0.4	173	172	207	168	102	207	189	135	116	199	61	119	TMC1	transmembrane channel-like protein 1 isoform X3	-	-	-	-	GO:0031224//intrinsic component of membrane;GO:0032421//stereocilium bundle;GO:0044459//plasma membrane part	-	GO:0002064//epithelial cell development;GO:0006816//calcium ion transport;GO:0050877//neurological system process;GO:0060004//reflex
ncbi_427326	0.82	0.57	0.35	0.73	1.35	0.59	1.23	0.68	0.59	1.53	1.82	1.18	80	70	39	93	181	60	161	67	65	386	264	169	EDIL3	EGF-like repeat and discoidin I-like domain-containing protein 3 isoform X1	-	-	-	-	GO:0031988//membrane-bounded vesicle	GO:0046872//metal ion binding	GO:0010810//regulation of cell-substrate adhesion
ncbi_427430	0	0.08	0.02	1.05	0.32	0.74	0.61	0.17	0.41	2.79	1.13	1.51	0	5	1	67	21	39	41	10	25	349	85	107	C1QTNF3	complement C1q tumor necrosis factor-related protein 3 isoform X1	-	-	-	-	-	-	-
ncbi_427438	3.46	3.85	2.85	9.09	9.72	16.62	13.82	13.45	12.59	6.4	4.55	5.28	970.99	1214.04	808.21	2965.59	3325.77	4327.34	4614.68	3882.53	4010.14	4124.09	1685.08	1930.98	NADK2	NAD kinase 2, mitochondrial isoform X1	Metabolism;Metabolism	Global and overview maps;Metabolism of cofactors and vitamins	ko01100//Metabolic pathways;ko00760//Nicotinate and nicotinamide metabolism	K00858;K00858	GO:0043231//intracellular membrane-bounded organelle	GO:0046983//protein dimerization activity	GO:0006739//NADP metabolic process
ncbi_427507	0.04	0.39	0.08	0.2	0.16	0.24	0.15	0.37	0.16	1.79	0.67	0.2	4	47	9	25	21	24	19	40	19	436	93	28	AGBL1	cytosolic carboxypeptidase 4 isoform X1	-	-	-	-	-	GO:0008092//cytoskeletal protein binding;GO:0046914//transition metal ion binding	GO:0018410//C-terminal protein amino acid modification;GO:0035608//protein deglutamylation
ncbi_427549	6.21	9.17	7.06	18.85	25.17	20.27	25.76	16.64	20.15	32.1	36.12	33.83	120.29	199.66	138.31	424.35	594.06	364.05	593.67	331.32	442.83	1427.56	923.31	854.39	CEBPA	CCAAT/enhancer-binding protein alpha	-	-	-	-	GO:0043231//intracellular membrane-bounded organelle;GO:0043234//protein complex	GO:0000977//RNA polymerase II regulatory region sequence-specific DNA binding;GO:0000982//transcription factor activity, RNA polymerase II core promoter proximal region sequence-specific binding;GO:0046983//protein dimerization activity	GO:0002573//myeloid leukocyte differentiation;GO:0006357//regulation of transcription from RNA polymerase II promoter;GO:0006359//regulation of transcription from RNA polymerase III promoter;GO:0006996//organelle organization;GO:0008283//cell proliferation;GO:0010226//response to lithium ion;GO:0014070//response to organic cyclic compound;GO:0016125//sterol metabolic process;GO:0021700//developme…
ncbi_427621	0.96	1.55	1.33	3.6	4.97	4.18	4.37	2.75	3.19	5.34	10.34	7.71	70	127	98	305	442	283	379	206	264	895	995	733	AFAP1L1	LOW QUALITY PROTEIN: actin filament-associated protein 1-like 1	-	-	-	-	GO:0016020//membrane;GO:0044424//intracellular part	-	-
ncbi_427635	0.2	1.58	0.79	0.19	0	0.23	0.35	0.17	0.16	0	0	0	16.9	152.89	69.29	18.69	0	18.07	36.41	14.92	15.54	0	0	0	HRH2	histamine H2 receptor	Environmental Information Processing;Environmental Information Processing;Organismal Systems	Signaling molecules and interaction;Signal transduction;Digestive system	ko04080//Neuroactive ligand-receptor interaction;ko04020//Calcium signaling pathway;ko04971//Gastric acid secretion	K04150;K04150;K04150	GO:0031224//intrinsic component of membrane	GO:0008227//G-protein coupled amine receptor activity	GO:0000904//cell morphogenesis involved in differentiation;GO:0001696//gastric acid secretion;GO:0007166//cell surface receptor signaling pathway;GO:0007611//learning or memory;GO:0007632//visual behavior;GO:0019229//regulation of vasoconstriction;GO:0035295//tube development;GO:0050804//modulation of synaptic transmission
ncbi_427662	0.09	0.18	0.04	0.41	0.28	0.22	0.37	0.34	0.28	1.32	0.48	0.62	9	25	4	48	32	20	46	33	30	304	64	83	KCNJ12	ATP-sensitive inward rectifier potassium channel 12	Organismal Systems;Organismal Systems	Endocrine system;Nervous system	ko04921//Oxytocin signaling pathway;ko04725//Cholinergic synapse	K05005;K05005	-	-	-
ncbi_427669	0	0	0	0.01	0.07	0.02	0.04	0.03	0	0.06	0.44	0.05	0	0	0	1	8	2	5	3	0	14	58	6	HS3ST6	heparan sulfate glucosamine 3-O-sulfotransferase 6	-	-	-	-	-	GO:0034483//heparan sulfate sulfotransferase activity	-
ncbi_427778	1.79	2.52	1.33	5.49	7.69	4.91	6.17	6.04	4.49	4.42	3.95	2.21	93.23	134.83	68.07	325.6	467.84	231.03	372.08	310.04	251.74	481.74	260.53	153.4	LOC427778	ectonucleoside triphosphate diphosphohydrolase 8 isoform X1	Metabolism;Metabolism	Nucleotide metabolism;Nucleotide metabolism	ko00230//Purine metabolism;ko00240//Pyrimidine metabolism	K01510;K01510	-	GO:0003824//catalytic activity	-
ncbi_427788	0	0	0	0.01	0.01	0.15	0	0.11	0.04	1.5	1.1	0.35	0	0	0	1	2	16.38	0	12.96	5.78	400.45	170.03	53.86	MYH1E	myosin, heavy chain 1E, skeletal muscle	Cellular Processes;Cellular Processes;Organismal Systems	Cell motility;Cellular community - eukaryotes;Circulatory system	ko04810//Regulation of actin cytoskeleton;ko04530//Tight junction;ko04270//Vascular smooth muscle contraction	K10352;K10352;K10352	GO:0016459//myosin complex;GO:0043292//contractile fiber	GO:0008092//cytoskeletal protein binding;GO:0017111//nucleoside-triphosphatase activity;GO:0032550//purine ribonucleoside binding	-
ncbi_427821	0.09	0.08	0.08	0.33	0.49	0.46	0.5	0.48	0.25	1.15	1.32	1.01	8.65	8.74	7.55	36.27	55.85	39.75	56.05	46.14	26.11	247.94	163.75	122.95	GAS2L2	GAS2-like protein 2	-	-	-	-	GO:0015630//microtubule cytoskeleton;GO:0032432//actin filament bundle	GO:0003779//actin binding;GO:0015631//tubulin binding;GO:0030674//protein binding, bridging	GO:0022402//cell cycle process;GO:0031111//negative regulation of microtubule polymerization or depolymerization
ncbi_427842	1.94	1.94	1.57	6.02	5.76	9.36	6.36	4.22	4.33	8.29	16.75	9.3	108	122	89	395	391	486	422	243	278	1065	1246	684	WSCD1	WSC domain-containing protein 1 isoform X1	-	-	-	-	-	-	-
ncbi_427990	4.78	5.18	4.31	12.58	11.2	13.29	14.37	14.42	13.13	7.84	6.77	7.38	835.91	1018	762.33	2557.28	2387.24	2155.74	2988.63	2592.68	2607.24	3148.8	1561.53	1684.92	SYTL5	synaptotagmin-like protein 5 isoform X1	-	-	-	-	-	-	-
ncbi_427991	2.66	2.69	3.01	1.12	1.33	1.38	1.46	1.62	1.36	0.87	0.22	0.56	110	125	126	54	67	53	72	69	64	83	12	30	XK	membrane transport protein XK precursor	-	-	-	-	GO:0031224//intrinsic component of membrane	-	GO:0006875//cellular metal ion homeostasis;GO:0008366//axon ensheathment;GO:0014904//myotube cell development;GO:0032536//regulation of cell projection size
ncbi_427995	1.18	1.18	0.98	2.36	2.47	2.84	2.77	1.44	2.29	2.98	6.26	4.19	195.86	221.81	165.48	456.94	501.72	438.57	548.94	247.29	434.19	1141.87	1377.4	911.91	PTCHD1	patched domain-containing protein 1	-	-	-	-	GO:0031224//intrinsic component of membrane	GO:0004888//transmembrane signaling receptor activity	GO:0007166//cell surface receptor signaling pathway;GO:0050877//neurological system process
ncbi_428221	1.24	2.59	1.68	3.75	5.15	5.06	5.61	4.05	3.88	5.81	10.12	6.92	153	360	210	538	776	580	825	515	544	1648	1650	1115	COL8A2	collagen alpha-2(VIII) chain	-	-	-	-	-	-	GO:0008283//cell proliferation;GO:0043010//camera-type eye development
ncbi_428431	0.03	0.11	0.01	2.02	4.54	3.22	0.77	2.38	1.83	0.22	0.76	0.12	2	9	1	166	391	211	65	173	147	36	71	11	GPNMB	transmembrane glycoprotein NMB	-	-	-	-	-	-	-
ncbi_428543	3.67	8.06	4.05	9.47	10.77	14.12	9.57	7.79	8.86	17.85	12.64	30.16	178.69	441.66	199.63	536.66	639.66	638.38	555.17	390.36	490.3	1998.03	813.38	1917.06	EFEMP1	EGF-containing fibulin-like extracellular matrix protein 1	-	-	-	-	GO:0031988//membrane-bounded vesicle;GO:0044421//extracellular region part	GO:0046872//metal ion binding;GO:0070851//growth factor receptor binding	GO:0006468//protein phosphorylation;GO:0010468//regulation of gene expression;GO:0032330//regulation of chondrocyte differentiation;GO:0038127//ERBB signaling pathway
ncbi_428677	8.53	10.47	15.65	5.93	4.2	9.05	4.84	6.13	7.06	3.16	3.55	4.93	514.41	727.51	974.97	440.61	323.07	530.96	361.61	404.19	509.97	435.62	292.77	380.59	LUC7L3	luc7-like protein 3 isoform X1	-	-	-	-	GO:0005924//cell-substrate adherens junction;GO:0016020//membrane;GO:0097525//spliceosomal snRNP complex	GO:0003723//RNA binding	GO:0006396//RNA processing;GO:0022618//ribonucleoprotein complex assembly
ncbi_428731	1.27	1.64	1.57	2.19	1.75	1.54	1.76	1.53	2.09	1.01	0.68	0.92	125	176	146	238	191	143	198	152	233	210	91	122	SLC7A11	cystine/glutamate transporter isoform X1	Cellular Processes	Cell growth and death	ko04216//Ferroptosis	K13869	GO:0031224//intrinsic component of membrane;GO:0044464//cell part	GO:0046943//carboxylic acid transmembrane transporter activity	GO:0030168//platelet activation;GO:0042221//response to chemical;GO:0046942//carboxylic acid transport
ncbi_428741	1.78	2.45	2.29	3.33	4.11	2.26	2.81	3.9	3.54	9.34	6.33	5.84	166	257	216	362	468	196	312	375	375	2005	781	712	MMRN1	multimerin-1 isoform X1	-	-	-	-	-	-	-
ncbi_428888	1	1.06	0.83	2.39	2.4	2.66	1.92	1.82	2.14	5.98	3.41	4.55	196	234	164	543	573	483	448	368	474	2689	881	1159	LTBP2	latent-transforming growth factor beta-binding protein 2 isoform X1	-	-	-	-	-	-	-
ncbi_429030	2.95	4.27	2.57	3.3	3.94	5.39	3.97	3.85	4.09	4.42	8.82	7.04	418.19	689.68	392.56	594.38	721.84	734.71	706.63	580.7	704.9	1484.98	1726.92	1335.49	MYO10L	unconventional myosin-X isoform X1	Organismal Systems	Immune system	ko04666//Fc gamma R-mediated phagocytosis	K12559	-	-	-
ncbi_429033	0.19	0.31	0.09	0.47	0.9	0.6	0.4	0.6	0.65	1.92	1.93	1.26	18.88	51.94	12.7	51.16	149.96	78.99	65.47	105.5	122.45	793.43	374.08	257.69	SPEG	striated muscle preferentially expressed protein kinase isoform X1	-	-	-	-	-	-	-
ncbi_429089	3.54	4.84	2.61	4.98	7.36	8.41	4.27	5.61	6.12	13.56	7.86	10.24	126.61	195.03	94.53	207.14	321.35	279.39	182	206.61	248.77	1115.45	371.72	478.31	CYR61	protein CYR61 precursor	-	-	-	-	GO:0031012//extracellular matrix	GO:0019838//growth factor binding	GO:0001525//angiogenesis;GO:0001934//positive regulation of protein phosphorylation;GO:0003171//atrioventricular valve development;GO:0003231//cardiac ventricle development;GO:0008284//positive regulation of cell proliferation;GO:0010517//regulation of phospholipase activity;GO:0010810//regulation of cell-substrate adhesion;GO:0016049//cell growth;GO:0030334//regulation of cell migration;GO:00305…
ncbi_429116	0.26	0.71	0.19	1.4	1.58	1.22	1.56	0.59	0.83	2.52	3.15	2.17	7	21	5	43	51	30	49	16	25	153	110	75	PTGER3	prostaglandin E2 receptor EP3 subtype	Environmental Information Processing;Environmental Information Processing;Environmental Information Processing;Organismal Systems	Signaling molecules and interaction;Signal transduction;Signal transduction;Endocrine system	ko04080//Neuroactive ligand-receptor interaction;ko04024//cAMP signaling pathway;ko04020//Calcium signaling pathway;ko04923//Regulation of lipolysis in adipocyte	K04260;K04260;K04260;K04260	-	-	-
ncbi_429145	3.59	4.35	3.99	10.01	11.36	11.46	8.46	9.9	8.87	18.36	31.35	17.66	154	210	173	499	594	456	432	437	432	1809	1775	988	FAM43A	protein FAM43A	-	-	-	-	-	-	-
ncbi_429151	0	0	0	0	0	0	0	0.03	0	0.75	0.07	0	0	0	0	0	0	0	0	1	0	53	3	0	CHRNG	acetylcholine receptor subunit gamma precursor	Environmental Information Processing	Signaling molecules and interaction	ko04080//Neuroactive ligand-receptor interaction	K04818	GO:0031224//intrinsic component of membrane;GO:0097060//synaptic membrane	GO:0015276//ligand-gated ion channel activity	GO:0006812//cation transport;GO:0065008//regulation of biological quality
ncbi_429272	2.16	0.6	1.4	3.01	1.41	3.62	2	2.03	1.77	10.6	7.01	4.28	218.08	67.74	143.12	353.23	173.1	339.14	240.9	210.66	203.05	2459.13	934.92	564.34	MYO7L2	myosin-7	Environmental Information Processing;Organismal Systems;Organismal Systems;Organismal Systems	Signal transduction;Circulatory system;Endocrine system;Circulatory system	ko04022//cGMP - PKG signaling pathway;ko04261//Adrenergic signaling in cardiomyocytes;ko04919//Thyroid hormone signaling pathway;ko04260//Cardiac muscle contraction	K17751;K17751;K17751;K17751	GO:0015629//actin cytoskeleton	GO:0008092//cytoskeletal protein binding;GO:0017111//nucleoside-triphosphatase activity;GO:0032550//purine ribonucleoside binding	-
ncbi_429286	0.63	0.82	0.55	0.63	0.83	0.65	1.12	1.13	0.89	6.79	5.46	0.56	49	92	52	65	96	60	106	114	76	1315	576	69	USP13	ubiquitin carboxyl-terminal hydrolase 13	-	-	-	-	-	-	-
ncbi_429806	0.16	0	0.34	1.22	0.81	1.64	0.49	0.19	0.81	3.09	2.58	1.08	41.5	0	88.93	364.39	251.98	390.89	150.19	48.98	234.64	1822.32	873.96	362.62	HSPG2	LOW QUALITY PROTEIN: basement membrane-specific heparan sulfate proteoglycan core protein	Environmental Information Processing	Signaling molecules and interaction	ko04512//ECM-receptor interaction	K06255	-	-	-
ncbi_429810	6.35	6.3	6.28	2.25	1.23	2.35	2	1.79	2.57	3.44	3.37	3.36	392.57	438.12	393.19	162.02	92.42	134.7	146.99	114.22	180.45	488.75	275.15	270.8	RCC1	regulator of chromosome condensation	-	-	-	-	GO:0000228//nuclear chromosome;GO:0000785//chromatin;GO:0031090//organelle membrane	GO:0005088//Ras guanyl-nucleotide exchange factor activity;GO:0005515//protein binding;GO:0031490//chromatin DNA binding	GO:0006461//protein complex assembly;GO:0007051//spindle organization;GO:0007346//regulation of mitotic cell cycle;GO:0043087//regulation of GTPase activity
ncbi_429823	2.07	2.45	1.1	6.9	6.14	8.04	7.6	4.94	5.72	3.69	5.06	2.94	714.11	960.76	388.18	2741.24	2597.67	2596.58	3090.19	1765.01	2244.29	2960.4	2268.45	1305.61	HMCN1	hemicentin-1 isoform X1	-	-	-	-	GO:0031988//membrane-bounded vesicle;GO:0044420//extracellular matrix component;GO:0044444//cytoplasmic part	-	-
ncbi_429912	0.51	0.82	0.53	2.04	3.12	1.74	1.88	2.52	1.85	3.17	5.22	3.7	38.54	68.9	39.89	177.55	284.87	120.83	167.39	194.45	157.64	545.95	516.84	361.53	ANO8	anoctamin-8	-	-	-	-	GO:0031224//intrinsic component of membrane;GO:0044464//cell part	-	GO:0006821//chloride transport
ncbi_430080	2.33	3.82	1.67	4.53	3.94	3.83	4.4	3.28	3.86	6.71	9.72	8.67	89.49	165.25	65.1	202.86	184.95	136.68	201.71	129.94	168.51	593.27	493.93	435.04	FAM46B	putative nucleotidyltransferase FAM46B	-	-	-	-	-	-	-
ncbi_430233	1.58	1.86	1.33	1.3	1.8	1.82	1.24	1.6	1.39	2.05	3.62	3.45	77.26	102.28	66.19	73.76	107.46	82.47	72.41	80.67	77.51	231.8	234	220.41	TFAP4	transcription factor AP-4 isoform X1	-	-	-	-	-	-	-
ncbi_430534	17.52	14.17	16.28	4.04	0.79	2.48	1.92	1.05	2.02	1.12	0.63	0.91	1551.59	1468.79	1513.7	415.03	172.82	245.72	260.87	189.63	327.7	392.52	154.22	210.46	FOXM1	forkhead box protein M1 isoform X1	Cellular Processes	Cell growth and death	ko04218//Cellular senescence	K09406	GO:0043231//intracellular membrane-bounded organelle	GO:0000975//regulatory region DNA binding;GO:0001071//nucleic acid binding transcription factor activity;GO:0019900//kinase binding	GO:0006302//double-strand break repair;GO:0006357//regulation of transcription from RNA polymerase II promoter;GO:0010564//regulation of cell cycle process;GO:0030154//cell differentiation;GO:0030330//DNA damage response, signal transduction by p53 class mediator;GO:0032872//regulation of stress-activated MAPK cascade;GO:0042127//regulation of cell proliferation;GO:0044772//mitotic cell cycle pha…
ncbi_430557	0.81	0.44	0.48	0.96	0.94	1.03	0.84	0.55	0.98	1.84	1.89	0.97	135.46	81.99	80	186.12	189.84	159.03	166.43	94.86	184.31	702.43	415.06	209.51	ACACB	LOW QUALITY PROTEIN: acetyl-CoA carboxylase 2	Metabolism;Organismal Systems;Environmental Information Processing;Organismal Systems;Organismal Systems;Metabolism;Metabolism;Metabolism	Global and overview maps;Endocrine system;Signal transduction;Endocrine system;Endocrine system;Carbohydrate metabolism;Carbohydrate metabolism;Lipid metabolism	ko01100//Metabolic pathways;ko04910//Insulin signaling pathway;ko04152//AMPK signaling pathway;ko04922//Glucagon signaling pathway;ko04920//Adipocytokine signaling pathway;ko00620//Pyruvate metabolism;ko00640//Propanoate metabolism;ko00061//Fatty acid biosynthesis	K01946;K01946;K01946;K01946;K01946;K01946;K01946;K01946	GO:0043231//intracellular membrane-bounded organelle	GO:0016421//CoA carboxylase activity;GO:0016879//ligase activity, forming carbon-nitrogen bonds;GO:0032550//purine ribonucleoside binding;GO:0043169//cation binding	GO:0006637//acyl-CoA metabolic process;GO:0010883//regulation of lipid storage;GO:0015937//coenzyme A biosynthetic process;GO:0045922//negative regulation of fatty acid metabolic process;GO:0046622//positive regulation of organ growth;GO:0051260//protein homooligomerization
ncbi_430953	0	0	0	0	0	0	0	0	0	0.4	0.17	0	0	0	0	0	0	0	0	0	0	58	14	0	ABRA	actin-binding Rho-activating protein	-	-	-	-	GO:0005856//cytoskeleton;GO:0016020//membrane;GO:0043292//contractile fiber	GO:0003712//transcription cofactor activity;GO:0008092//cytoskeletal protein binding	GO:0006357//regulation of transcription from RNA polymerase II promoter;GO:0035023//regulation of Rho protein signal transduction;GO:0044093//positive regulation of molecular function
ncbi_430981	0.74	0.64	0.16	1.33	0.43	0.97	1.59	0.34	0.72	0.15	0.11	0.13	66	63	15	141	45	81	171	31	74	30	13	15	GABRR3	gamma-aminobutyric acid receptor subunit rho-3	Environmental Information Processing;Organismal Systems;Organismal Systems	Signaling molecules and interaction;Nervous system;Nervous system	ko04080//Neuroactive ligand-receptor interaction;ko04723//Retrograde endocannabinoid signaling;ko04727//GABAergic synapse	K05190;K05190;K05190	GO:0031224//intrinsic component of membrane	-	GO:0006811//ion transport
ncbi_431244	8.73	7.99	5.84	18.78	8.49	16.29	14.26	8.67	13.99	22.98	35.23	29.94	317.78	328.33	215.13	798.78	378.76	551.07	620.54	325.16	579.61	1929.58	1698.22	1439.43	CAPG	macrophage-capping protein	-	-	-	-	GO:0031090//organelle membrane;GO:0031988//membrane-bounded vesicle;GO:0043231//intracellular membrane-bounded organelle;GO:0043232//intracellular non-membrane-bounded organelle	-	GO:0051693//actin filament capping
ncbi_448832	6.11	9.65	4.15	11.18	17.19	13	17.25	12.33	13.11	26.33	22.27	27.13	253.79	450.72	174.44	540.22	870.82	501.27	853.48	527.25	618.78	2513.9	1222.03	1470.76	MCAM	cell surface glycoprotein MUC18 precursor	-	-	-	-	GO:0005924//cell-substrate adherens junction;GO:0044459//plasma membrane part	-	GO:0060055//angiogenesis involved in wound healing;GO:0097205//renal filtration
ncbi_497625	31.33	29.47	36.38	5.34	2.55	3.55	4.41	5.64	4.78	2.53	1.89	2.52	2114.05	2236.15	2484.41	418.95	209.98	222.09	354.16	391.5	366.06	391.82	168.79	221.56	EDARADD	ectodysplasin-A receptor-associated adapter protein	-	-	-	-	-	-	GO:0048732//gland development
ncbi_768337	5.06	3.52	4.8	5.25	4.98	3.27	5.7	3.46	4.03	7.09	9.58	7.42	351	274.94	336.72	423.51	420.81	210.76	470.79	247.17	317.83	1130.42	877.37	671.34	TUBB2A	tubulin beta-1 chain-like	Cellular Processes;Cellular Processes	Transport and catabolism;Cellular community - eukaryotes	ko04145//Phagosome;ko04540//Gap junction	K07375;K07375	GO:0015630//microtubule cytoskeleton;GO:0032991//macromolecular complex;GO:0043231//intracellular membrane-bounded organelle	GO:0005198//structural molecule activity;GO:0017111//nucleoside-triphosphatase activity;GO:0032550//purine ribonucleoside binding	GO:0016477//cell migration;GO:0043623//cellular protein complex assembly
ncbi_768576	0.05	0.18	0.02	0.13	0.1	0.15	0.14	0.04	0.09	0.25	0.34	0.43	3	13	1	10	8	9	11	3	7	37	29	37	FOXL1	forkhead box protein L1	-	-	-	-	GO:0043231//intracellular membrane-bounded organelle	GO:0001071//nucleic acid binding transcription factor activity;GO:0003677//DNA binding	GO:0006029//proteoglycan metabolic process;GO:0007267//cell-cell signaling;GO:0009653//anatomical structure morphogenesis;GO:0009966//regulation of signal transduction;GO:0010468//regulation of gene expression;GO:0034645//cellular macromolecule biosynthetic process;GO:0044767//single-organism developmental process
ncbi_768580	1.95	2.43	2.28	2.64	9.59	1.91	4.28	4.81	5.73	0.05	0.32	0.66	61.02	85.57	72.21	96.2	366.38	55.61	159.59	155.19	203.76	3.61	13.27	26.84	AADACL4L1	LOW QUALITY PROTEIN: arylacetamide deacetylase-like 4	-	-	-	-	GO:0031224//intrinsic component of membrane	GO:0016788//hydrolase activity, acting on ester bonds	-
ncbi_768929	1.75	0.65	7.83	22.77	30.13	0.47	7.69	6.65	5.47	0.55	1.62	0.66	81	34	366	1224	1698	20	423	316	287	58	99	40	LYPD2	ly6/PLAUR domain-containing protein 2	-	-	-	-	-	-	-
ncbi_768936	0.02	0.09	0.08	0.32	0.29	0.42	0.28	1.06	0.4	5.84	3.54	0.4	2	11	9	43	40	45	38	125	52	1545	537	60	ALPK3	alpha-protein kinase 3 isoform X1	-	-	-	-	GO:0043231//intracellular membrane-bounded organelle	GO:0016740//transferase activity;GO:0032550//purine ribonucleoside binding	GO:0006464//cellular protein modification process;GO:0044767//single-organism developmental process
ncbi_769087	3.09	3.8	2.83	7.67	7.05	7.45	6.57	5.89	5.12	8.33	14.73	12.09	178	246	165	514	495	398	451	349	335	1102	1121	909	ANGPTL4	angiopoietin-related protein 4	Organismal Systems;Organismal Systems	Endocrine system;Digestive system	ko03320//PPAR signaling pathway;ko04979//Cholesterol metabolism	K08767;K08767	GO:0030529//intracellular ribonucleoprotein complex;GO:0044421//extracellular region part	GO:0005198//structural molecule activity;GO:0030234//enzyme regulator activity	GO:0010467//gene expression;GO:0042981//regulation of apoptotic process;GO:0051004//regulation of lipoprotein lipase activity;GO:0055090//acylglycerol homeostasis;GO:0072577//endothelial cell apoptotic process
ncbi_769163	0.75	0.83	1.13	2.26	4.1	2.73	1.51	1.57	2.26	6.08	4.18	4.59	88.26	107.08	131.22	300.87	574.15	295.41	206.68	186.26	295.1	1654.19	644.33	689.26	FILIP1L	filamin A-interacting protein 1-like isoform X1	-	-	-	-	-	-	-
ncbi_769256	16.02	13.79	16.07	17.2	31.39	12.74	19.15	17.84	23.84	6.32	4.33	5.56	781	756	789	975	1863	574	1111	894	1315	707	279	354	IL17REL	putative interleukin-17 receptor E-like isoform X1	-	-	-	-	-	-	-
ncbi_769665	0.32	0.66	0.22	1.27	1.02	1.25	0.97	1.04	1.49	3.19	4.58	5.68	14	32	9	63	54	50	50	46	72	315	260	321	CHAD	chondroadherin	Environmental Information Processing;Cellular Processes;Environmental Information Processing	Signal transduction;Cellular community - eukaryotes;Signaling molecules and interaction	ko04151//PI3K-Akt signaling pathway;ko04510//Focal adhesion;ko04512//ECM-receptor interaction	K06248;K06248;K06248	-	-	GO:0051093//negative regulation of developmental process
ncbi_770159	1.25	1.5	0.61	4.64	0.84	1.01	0.75	2.12	2.83	5.06	6.98	3.32	94.36	122.46	46.1	405.42	76.11	71.49	66.97	164.58	238.15	868.75	691.46	326.47	FBF1	fas-binding factor 1 homolog isoform X1	-	-	-	-	GO:0005819//spindle;GO:0005882//intermediate filament;GO:0005911//cell-cell junction	-	GO:0007043//cell-cell junction assembly;GO:0010927//cellular component assembly involved in morphogenesis;GO:0030010//establishment of cell polarity
ncbi_770629	1.08	1.5	0.74	9.17	16.41	13.48	15.46	21.31	10.28	7.41	7.13	3.96	87.7	137.86	61.54	867.52	1636.83	1026.9	1509.63	1788.61	953.94	1367.1	767.44	423.91	RANBP3L	ran-binding protein 3-like isoform X1	-	-	-	-	-	-	-
ncbi_770781	0.65	1.37	0.59	1.21	0.83	1.01	0.96	0.51	1.27	1.6	1.42	2.82	30.22	71.83	27.91	65.95	48.18	44.06	53.29	24.31	68.11	175.17	87.9	171.52	PHACTR3	phosphatase and actin regulator 3 isoform X1	-	-	-	-	GO:0043231//intracellular membrane-bounded organelle	GO:0019888//protein phosphatase regulator activity;GO:0019903//protein phosphatase binding	GO:0019222//regulation of metabolic process
ncbi_771428	3.53	3.66	3.32	8.52	10.87	8.73	10.93	10.73	9.52	8.09	4.53	5.68	857.29	998.98	814.81	2403.28	3216.07	1965.19	3155.84	2678.57	2621.6	4506.62	1450.39	1796.12	NIPAL2	LOW QUALITY PROTEIN: NIPA-like protein 2	-	-	-	-	GO:0031224//intrinsic component of membrane	-	GO:0070838//divalent metal ion transport
ncbi_771557	9.19	11.04	7.59	32.26	36.89	42.76	31.35	34.81	34.27	55.37	110.04	81.1	353	477	295	1441	1728	1524	1434	1376	1495	4887	5582	4065	ENG	endoglin precursor	-	-	-	-	GO:0005924//cell-substrate adherens junction;GO:0043231//intracellular membrane-bounded organelle;GO:0044459//plasma membrane part;GO:0072562//blood microparticle	GO:0004675//transmembrane receptor protein serine/threonine kinase activity;GO:0005057//receptor signaling protein activity;GO:0005160//transforming growth factor beta receptor binding;GO:0019838//growth factor binding;GO:0046983//protein dimerization activity;GO:0048029//monosaccharide binding;GO:0097367//carbohydrate derivative binding	GO:0001570//vasculogenesis;GO:0001666//response to hypoxia;GO:0001933//negative regulation of protein phosphorylation;GO:0001934//positive regulation of protein phosphorylation;GO:0001936//regulation of endothelial cell proliferation;GO:0003143//embryonic heart tube morphogenesis;GO:0006935//chemotaxis;GO:0007389//pattern specification process;GO:0007569//cell aging;GO:0009611//response to woundi…
ncbi_771559	2.57	1.88	1.73	8.7	8.27	7.11	8.06	6.24	5.94	9.79	15.95	13.5	166.78	137.34	113.66	657.55	655.61	428.73	623.9	417.12	438.57	1461.15	1368.85	1144.85	SCARF1	scavenger receptor class F member 1	-	-	-	-	GO:0031224//intrinsic component of membrane	GO:0071813//lipoprotein particle binding	GO:0006897//endocytosis;GO:0010975//regulation of neuron projection development;GO:0032103//positive regulation of response to external stimulus;GO:0042551//neuron maturation
ncbi_771674	0	0.05	0.01	0	0.01	0.04	0.06	0.01	0.03	0.23	0.07	0.2	0	6	1	0	1	4	8	1	4	63	11	30	PROK2	prokineticin-2	-	-	-	-	-	-	-
ncbi_771780	0.07	0.46	0.13	0.41	0.32	0.21	0.25	0.52	0.28	3.34	1.2	1.75	1	8	2	7	6	3	5	8	5	116	23	35	SMPX	small muscular protein isoform X1	-	-	-	-	GO:0005924//cell-substrate adherens junction;GO:0030016//myofibril;GO:0044449//contractile fiber part	-	-
ncbi_772036	0.33	0.08	0	1.47	0.62	1.11	1.41	0.49	0.45	3.8	1.69	3.65	12.65	3.5	0	65.34	29.01	39.29	64.24	19.27	19.6	333.92	85.42	182.17	ANGPTL5	angiopoietin-related protein 5 precursor	-	-	-	-	-	-	-
ncbi_772119	2.65	3.86	5.39	0.43	0	0.6	0.78	0	0.24	0	0	0	205.58	338.74	413.57	43.14	0	48.26	80.1	0	23.95	0	0	0	PSMC3IP	homologous-pairing protein 2 homolog isoform X1	-	-	-	-	-	-	GO:2001141//regulation of RNA biosynthetic process
ncbi_772125	0.31	0.11	0.16	0.41	0.18	0.35	0.14	0.62	0.23	1.83	1.32	0.35	15	6	8	23	11	16	8	31	13	206	85	22	AMPD1	AMP deaminase 1 isoform X1	Metabolism;Metabolism	Global and overview maps;Nucleotide metabolism	ko01100//Metabolic pathways;ko00230//Purine metabolism	K01490;K01490	-	GO:0003824//catalytic activity;GO:0032550//purine ribonucleoside binding	GO:0006188//IMP biosynthetic process;GO:0035556//intracellular signal transduction
ncbi_772158	0	0.1	0	0.44	0.19	0	0	0.28	0	5.72	2.28	0.74	0	2	0	9	4	0	0	5	0	231	53	17	LOC772158	heat shock protein 30C	-	-	-	-	-	-	-
ncbi_772218	2.83	1.81	2.18	1.7	1.93	2	2.62	2.09	3.42	1.05	1.55	0.93	169	122	134	126	148	113	193	127	240	148	118	70	SLC51AL	organic solute transporter subunit alpha isoform X1	Organismal Systems	Digestive system	ko04976//Bile secretion	K14360	-	-	-
ncbi_772263	1.49	1.97	1.93	4.5	4.35	4.79	4.05	3.8	4.21	7.71	9.12	6.75	108.83	161.8	143.49	395.22	390.64	339.97	360.41	292.15	350.13	1321.23	873.64	647.67	SCARF2	scavenger receptor class F member 2 isoform X1	-	-	-	-	GO:0005924//cell-substrate adherens junction	-	GO:0006897//endocytosis;GO:0098742//cell-cell adhesion via plasma-membrane adhesion molecules
ncbi_772374	1.74	0.93	1.01	4.92	6.73	4.51	4.99	7.34	4.45	4.31	1.01	2.73	111	75	74	412	552	311	432	504	360	653	103	253	AGMO	alkylglycerol monooxygenase isoform X1	-	-	-	-	GO:0031224//intrinsic component of membrane;GO:0043231//intracellular membrane-bounded organelle	GO:0016714//oxidoreductase activity, acting on paired donors, with incorporation or reduction of molecular oxygen, reduced pteridine as one donor, and incorporation of one atom of oxygen	GO:0006631//fatty acid metabolic process;GO:0006662//glycerol ether metabolic process
ncbi_776920	9.36	5.98	3.19	37.96	29.21	25.66	20.67	26.36	25.37	34.86	66.82	47.1	777	555	267	3658	2945	1970	2036	2243	2395	6629	7306	5088	SIGLEC1	sialoadhesin isoform X1	Environmental Information Processing	Signaling molecules and interaction	ko04514//Cell adhesion molecules (CAMs)	K06548	-	-	-
ncbi_777518	2.73	3.26	2.21	10.52	11.33	10.53	10.51	10.99	11.14	14.9	18	17.27	336	451	275	1505	1699	1202	1539	1391	1555	4210	2923	2771	ARHGEF17	rho guanine nucleotide exchange factor 17	-	-	-	-	-	-	-
ncbi_777583	1.01	2.93	0.95	6.1	7.17	8.47	6.08	5.38	6.52	7.58	17.28	12.91	39.29	128.67	37.68	277.01	341.4	306.74	282.91	216.28	289.23	680.3	891.25	657.53	FGR	proto-oncogene tyrosine-protein kinase Yrk	-	-	-	-	-	GO:0004672//protein kinase activity;GO:0032550//purine ribonucleoside binding	GO:0006468//protein phosphorylation;GO:0006952//defense response

## Sheet: miRNA_synergistic activation
id	length	seq	total	ALV-J-1_count	ALV-J-2_count	ALV-J-3_count	Co-infection-1_count	Co-infection-2_count	Co-infection-3_count	IBDV-1_count	IBDV-2_count	IBDV-3_count	Mock-1_count	Mock-2_count	Mock-3_count	ALV-J-1_TPM	ALV-J-2_TPM	ALV-J-3_TPM	Co-infection-1_TPM	Co-infection-2_TPM	Co-infection-3_TPM	IBDV-1_TPM	IBDV-2_TPM	IBDV-3_TPM	Mock-1_TPM	Mock-2_TPM	Mock-3_TPM
gga-miR-1a-3p	21	TGGAATGTAAAGAAGTATGTA	44672	1465	2376	820	3034	2351	2303	2526	3269	3348	13634	6672	2874	1031.66	1057.18	688.667	706.826	772.716	730.555	796.637	926.373	786.591	3239.81	2044.18	963.667
gga-miR-499-5p	23	TTAAGACTTGTAGTGATGTTTAG	4648	82	167	95	213	229	303	153	308	169	2146	596	187	57.745	74.3048	79.7845	49.6223	75.2667	96.1174	48.2523	87.2814	39.7055	509.947	182.604	62.7021
gga-miR-194	22	TGTAACAGCAACTCCATGTGGA	4244	577	1889	194	65	79	76	124	147	166	129	226	572	406.328	840.49	162.928	15.143	25.9654	24.1086	39.1065	41.657	39.0006	30.6539	69.2423	191.795
gga-miR-3538	21	GTTCGGTGATGAAACCATGGA	2849	55	101	48	163	250	200	170	169	280	356	498	559	38.7314	44.9388	40.3122	37.9739	82.1689	63.4438	53.6137	47.8914	65.7842	84.5952	152.578	187.436
gga-miR-499-3p	22	AACATCACTTTAAGTCTGTGCT	227	6	10	5	7	13	16	6	12	8	96	35	13	4.2252	4.4494	4.1992	1.6308	4.2728	5.0755	1.8922	3.4006	1.8795	22.8122	10.7234	4.359
miR-2478-y	18	ATCCCACTTCTGACACCA	28033	1669	1842	1163	3202	2194	2252	3287	4032	3752	1871	1455	1314	1175.32	819.578	976.731	745.965	721.114	714.377	1036.64	1142.59	881.508	444.6	445.786	440.591
miR-223-y	23	TGTCAGTTTGTCAAATACCCCAT	3484	44	86	43	324	198	203	199	255	387	606	586	553	30.9851	38.2648	36.113	75.4818	65.0777	64.3955	62.7596	72.2622	90.9232	144.002	179.54	185.424
miR-10955-y	18	TCCCCGTACGGGCCACCA	1902	75	101	108	198	184	261	159	215	300	130	62	109	52.8156	44.9388	90.7024	46.1278	60.4763	82.7942	50.1446	60.9269	70.4831	30.8915	18.9957	36.5483
miR-9226-y	22	TTCAGGTCCCTGTTCGGGCGCC	1539	188	146	171	89	217	147	125	111	199	25	58	63	132.391	64.9611	143.612	20.7342	71.3226	46.6312	39.4218	31.4553	46.7538	5.9407	17.7701	21.1242
miR-28-y	22	CACTAGATTGTGAGCTCCTGGA	1009	29	33	34	23	21	39	28	40	62	62	563	75	20.422	14.683	28.5545	5.3583	6.9022	12.3715	8.8305	11.3352	14.5665	14.7329	172.493	25.1479
miR-1-z	23	TGGAATGTAAAGAAGTATGTATA	579	21	31	13	33	34	28	29	41	44	173	82	50	14.7884	13.7931	10.9179	7.688	11.175	8.8821	9.1459	11.6186	10.3375	41.1095	25.1233	16.7653
miR-941-y	23	CACCCGGCTGTGTGCACATGTGC	108	2	5	2	4	5	4	4	5	11	7	45	14	1.4084	2.2247	1.6797	0.9319	1.6434	1.2689	1.2615	1.4169	2.5844	1.6634	13.7872	4.6943
miR-19-x	22	GTTAGTTTTGCATAGTTGCACT	45	12	5	2	9	4	2	3	3	5	0	0	0	8.4505	2.2247	1.6797	2.0967	1.3147	0.6344	0.9461	0.8501	1.1747	0.01	0.01	0.01
miR-629-x	20	TGGGTTTACCTTGGGAGAAC	45	2	0	0	0	2	0	3	0	2	2	32	2	1.4084	0.01	0.01	0.01	0.6574	0.01	0.9461	0.01	0.4699	0.4753	9.8042	0.6706
miR-667-y	24	TGACACCTGCCACCCAGCCCAAGT	34	2	0	0	0	0	0	2	0	2	3	15	10	1.4084	0.01	0.01	0.01	0.01	0.01	0.6307	0.01	0.4699	0.7129	4.5957	3.3531

## Sheet: lncRNA_synergistic activation
id	ALV-J-1_fpkm	ALV-J-2_fpkm	ALV-J-3_fpkm	Co-infection-1_fpkm	Co-infection-2_fpkm	Co-infection-3_fpkm	IBDV-1_fpkm	IBDV-2_fpkm	IBDV-3_fpkm	Mock-1_fpkm	Mock-2_fpkm	Mock-3_fpkm	ALV-J-1_count	ALV-J-2_count	ALV-J-3_count	Co-infection-1_count	Co-infection-2_count	Co-infection-3_count	IBDV-1_count	IBDV-2_count	IBDV-3_count	Mock-1_count	Mock-2_count	Mock-3_count	Symbol	Description
MSTRG.10037.2	0.49	0.54	0.12	0.37	0.09	0	0.49	0.92	0.1	0	0	0	50.76	63.03	12.79	44.35	11.74	0	60.94	98.09	11.31	0	0	0	-	-
MSTRG.11134.7	1.41	1.19	0.67	1.16	0.9	1.38	1.25	1.51	1.23	1.75	4.12	3.66	154.92	147.07	73.89	147.85	120.6	140.39	163.68	170.06	153.62	442.32	596.58	524.09	-	-
MSTRG.11790.6	0.21	0.4	0	0.31	0.29	0.27	0.17	0.29	0.56	0.34	1.79	0.9	7	15	0	12	12	8.58	7	10	21.25	26.02	79.59	39.46	-	-
MSTRG.11790.8	0.25	0.3	0.08	0.19	0.3	0.27	0.35	0.12	0.39	0.48	2.65	1.34	18.85	25.91	6	16.84	27.63	19	31.76	9	33.42	83.06	264.6	132.42	-	-
MSTRG.12296.6	0	0.51	0	0	0.38	0.23	0	0	0.6	1.51	0.87	1.73	0	25.35	0	0	20.29	9.33	0	0	29.86	153.23	50.5	99.15	-	-
MSTRG.12966.2	0.29	0.45	0.15	1.06	0.86	1.14	0.57	0.44	0.69	1.33	1.67	1.71	35.71	60.93	18.04	149.78	126.75	127.75	82.78	54.69	94.65	370.37	267.28	270.51	-	-
MSTRG.13043.1	1.18	1.23	0.83	2.16	0.99	1.22	1.37	0.86	1.47	2.69	4.37	4.51	62.12	72.82	44.46	132.41	63.6	59.81	86.44	46.68	88.19	326.67	305.13	310.67	-	-
MSTRG.14394.3	0.94	0.87	0.65	0.8	0.34	0.75	0.58	0.49	0.77	0.25	0.27	0.43	713.59	745.53	498.32	707.42	313.75	530.34	524.22	386.69	660.48	429.32	271.15	429.59	-	-
MSTRG.14810.2	0.25	0.14	0.09	0.29	0.35	0.13	0.46	0.33	0.32	0.95	1.67	0.96	8	5	3	11	14	4	18	11	12	71	72	41	-	-
MSTRG.15701.8	0.5	0.3	0.17	0.88	1.39	1.25	0.82	0.98	0.86	1.38	2.05	2.32	45	31	16	93	153	105	88	91	88	286	245	274	-	-
MSTRG.16995.5	0.68	0.09	1.18	0.73	0.13	0.63	0	0	0	0.07	0.12	0.17	126.04	19.76	221.79	158.15	29.72	108.55	0	0	0	29	28.49	42.05	-	-
MSTRG.19548.6	0.88	1.82	1.17	3.3	2.39	2.34	3.96	2.4	1.78	3.92	8.36	5.06	31.28	73.14	42.27	136.87	104.03	77.46	168.31	88.19	72.25	321.04	393.71	235.61	-	-
MSTRG.19548.8	13.22	14.88	14.85	52.21	41.5	28.52	54.04	34.02	26.69	60.83	75.39	80.6	229.64	290.76	261.14	1054.71	879.13	459.76	1117.73	607.98	526.58	2427.66	1729.4	1826.9	-	-
MSTRG.19548.9	774.16	778.66	611.98	1218.03	1717.39	1347.05	2261.64	1796.02	1628.79	2490.54	6586.07	3800.29	22731.5	25711.4	18184.3	41592	61487.3	36699.4	79070.3	54257.3	54308.6	168001	255363	145592	-	-
MSTRG.19549.1	1.53	1.46	2.52	2.44	3.23	4.08	4.84	4.29	3.75	6.44	14.09	10.53	23.96	25.7	39.84	44.28	61.58	59.22	90.03	68.96	66.53	231.18	290.72	214.68	-	-
MSTRG.19549.2	5.36	5.18	8.6	4.44	8.81	6.32	13.67	9.92	4.14	14.81	40.69	22.25	29.04	31.55	47.16	27.99	58.21	31.78	88.23	55.29	25.47	184.38	291.2	157.32	-	-
MSTRG.19551.1	4.78	2.66	4.1	4.07	5.91	4.81	9.2	7.71	3.37	9.88	21.38	11.97	30	18.75	26	29.73	45.21	28	68.74	49.74	24	142.45	177.08	98	-	-
MSTRG.2004.2	0	0	0	0.23	0.24	0	0.32	0	0.32	0.2	0.93	1.87	0	0	0	13.71	14.84	0	19.34	0	18.47	22.89	62.41	124.3	-	-
MSTRG.20889.12	37.2	46.1	50.17	111.17	109.83	121.96	133.16	99.78	103.86	150.83	619.41	697.91	323.48	450.8	441.47	1124.17	1164.47	983.98	1378.65	892.68	1025.55	3013.13	7112.46	7918.13	-	-
MSTRG.20889.13	4.59	7.38	10.75	16.58	18.7	9.3	25.41	14.86	24.26	14.87	84.2	95.52	37.45	67.74	88.73	157.3	186.07	70.44	246.89	124.78	224.82	278.83	907.28	1016.91	-	-
MSTRG.21086.4	6.03	1.89	3.2	12.44	6.85	3.91	13.16	8.22	4.98	8.72	24.49	12.1	355.67	125.59	190.97	853.48	492.51	214.22	924.64	499.07	333.54	1181.38	1908.13	931.28	-	-
MSTRG.22743.3	1.61	2.62	2.97	4.37	7.07	6.11	6.02	6.21	6.09	8.9	9.89	13.82	33.27	60.97	62.37	105.26	178.78	117.52	148.56	132.49	143.33	423.65	270.7	373.76	-	-
MSTRG.22743.6	2.95	1.66	1.62	4.15	0.58	5.48	6.5	2.22	2.73	5.91	14.55	4.81	100.39	63.28	55.69	164.23	24.01	172.83	262.96	77.75	105.19	461.08	653.25	213.47	-	-
MSTRG.23001.1	4.98	5.01	6.16	8.81	9.08	9.4	10.65	9	8.32	9.27	20.64	16.16	134.51	152.12	168.41	276.8	299.18	235.65	342.54	250.33	255.21	575.65	736.44	569.6	-	-
MSTRG.23496.2	0.85	0.92	0.62	3.24	2.73	3.19	3.03	1.73	2.15	2.98	7.39	5.8	102	124.67	76	454.03	400.14	355.85	433.78	214.22	293.57	825.11	1174.47	910.75	-	-
MSTRG.23524.3	0	0	0	0.1	0.03	0.13	0	0.22	0.1	0.38	1.17	0.39	0	0	0	1.97	0.6	2	0	3.89	1.93	14.9	26	8.56	-	-
MSTRG.26318.1	0	0	0	0	0	0	0	0	0	0.08	2.01	1.74	0	0	0	0	0	0	0	0	0	1	14	12	-	-
MSTRG.26396.1	1.14	1.07	0.47	1.56	1.71	2.02	2.52	2.47	1.35	3.53	9.13	2.85	9.32	9.84	3.87	14.85	17.13	15.36	24.62	20.85	12.57	66.55	98.85	30.49	-	-
MSTRG.26541.1	32.59	32.17	30.66	28.24	27.51	33.98	33.07	31.42	28.19	32.81	82.09	63.9	1715.87	1905	1633.73	1729.2	1765.8	1660.19	2073.39	1702.22	1685.47	3968.98	5707.29	4389.65	-	-
MSTRG.26977.1	0.4	0.19	0.03	0.83	1.2	0.58	0.67	1.22	0.36	1.26	2.48	1.96	22	12	1.46	53.25	80.45	29.44	43.68	68.99	22.77	159.64	179.79	140.55	-	-
MSTRG.26986.1	0	0	0	0	0	0	0	0.32	0	6.95	3.58	0	0	0	0	0	0	0	0	2	0	98	29	0	-	-
MSTRG.4407.1	3.27	5.27	9.19	1.24	1.09	0.6	0.65	0.48	1.46	0.07	0	0.17	59	107	168	26	24	10	14	9	30	3	0	4	-	-
MSTRG.47.2	1.63	3.96	1.18	7.84	6.53	7.47	4.76	4.36	5.82	14.45	12.79	8.81	37.68	103.1	27.59	211.18	184.38	160.59	131.21	103.9	153.24	769.33	391.3	266.27	-	-
MSTRG.5070.18	8.87	10.33	9.06	7.27	5.34	7.77	6.46	5.64	7.15	3.29	2.39	4.41	5376.78	7044.73	5562.31	5126.21	3949.24	4371.08	4666.28	3519.19	4923.48	4583.44	1917.1	3486.01	-	-
MSTRG.5070.19	4.9	4.98	3.89	3.29	3.14	4.4	3.54	2.42	3.56	1.77	1.86	1.87	1595.31	1825.52	1280.94	1245.17	1247.93	1329.19	1372.87	812.13	1315.86	1324.34	801.17	795.25	-	-
MSTRG.5070.23	5.02	5.19	5.19	3.02	1.95	3.8	3.15	2.51	3.18	1.48	1.3	2.1	3468.08	4039.57	3634.25	2427.2	1647.58	2437.4	2590.73	1785.53	2496.37	2356.85	1182.79	1898.27	-	-
MSTRG.5070.24	6.53	7.42	7.03	3.73	2.2	4.3	3.31	2.93	3.61	1.93	1.67	2.34	3199.9	4089.09	3487.41	2126.97	1312.31	1954.22	1930.4	1476.61	2010.46	2170.88	1079.84	1496.94	-	-
MSTRG.5070.26	4.12	4.47	4.12	3.25	2.29	4.47	3.33	2.81	3.54	1.89	1.83	2.12	2659.26	3243.57	2688.92	2442.03	1804.37	2679.79	2562.01	1867.23	2591.18	2800.08	1556.06	1785.85	-	-
MSTRG.5393.5	0	0	0	0	0	0	0	0	0	0.24	0.82	0	0	0	0	0	0	0	0	0	0	21.09	40.81	0	-	-
MSTRG.55.2	1.65	2.37	1.01	4.24	3.12	1.9	3.88	2.93	2.71	7.52	4.99	5.45	21	34	13	62.89	48.55	22.45	58.84	38.42	39.28	220.15	84.04	90.6	-	-
MSTRG.6141.3	4.27	3.94	2.81	10.29	10.02	11.47	14.3	14.38	10.22	5.82	6.79	7.91	1236.76	1281.55	822.02	3462.31	3535.08	3079.85	4928.44	4282.1	3359.89	3867.82	2594.1	2987.76	-	-
MSTRG.6184.1	0.3	0.49	0.19	1.08	0.83	1.13	0.83	0.58	0.89	0.92	1.69	2.54	122	225	80	512	415	430	402	242	415	864	910	1353	-	-
MSTRG.6237.1	0	0.08	0	0.4	0.46	0.41	0.32	1.46	0.17	8.84	5.76	0.72	0	1	0	5	6	4	4	16	2	216	81	10	-	-
MSTRG.634.1	0.5	0.58	0.42	0.6	1.91	0.54	2.61	0.8	0.66	1.89	4.75	1.55	91	119	77	128	426	91	569	151	138	794	1146	369	-	-
MSTRG.76.1	0	0.33	0	0.42	0.09	0	0.37	0.47	0.61	2.06	0.89	2.73	0	8.57	0	11.43	2.62	0	10.2	11.34	16.26	110.85	27.47	83.23	-	-
MSTRG.7752.4	0.31	0	0	0	0	0.08	0	0	0	0.48	2.29	1.09	2.66	0	0	0	0	0.65	0	0	0	9.33	25.74	12.15	-	-
MSTRG.8609.2	1726.63	1635.09	1627.93	2683.84	4194.01	5035.41	4267.86	2881.04	2574.58	2263.3	9794.33	8454.68	7369.95	7848.59	7031.82	13322.3	21828.1	19942.5	21690.5	12652.2	12479	22193.7	55204.9	47085.5	-	-
MSTRG.9004.1	13.05	16.91	19.35	5.63	3.26	1.8	3.7	3.4	4.51	0.28	0.01	0	848.47	1236.26	1272.78	425.29	258.03	108.66	286.24	227.24	332.73	41.82	1.03	0	-	-
MSTRG.9808.14	1.05	4.49	0.02	0	0	0	0	0	0	0.03	0.03	0.04	827.68	3967.79	17.07	0	0	0	0	0	0	52.12	30.43	36.34	-	-
XR_001462296.2	2.97	2.69	4	1.81	2.88	2.37	1.72	0.94	2.05	0.69	0.31	0.29	72.28	73.74	98.59	51.29	85.63	53.64	49.97	23.44	56.59	38.42	9.96	9.25	LOC107049977	uncharacterized LOC107049977
XR_001463952.1	0.4	0	0.26	0.25	0	0	0.42	0.1	0.06	0	0	0	78.05	0	51.4	57.22	0	0	95.79	20.51	13	0	0	0	LOC107051951	uncharacterized LOC107051951%2C transcript variant X1
XR_001465520.2	0	0	0	0	0	0	0	0	0	0.29	0	0.7	0	0	0	0	0	0	0	0	0	29.57	0	40.06	LOC100858809	uncharacterized LOC100858809%2C transcript variant X1
XR_001465686.2	0.09	0.29	0.42	0.09	0.2	0.55	0.16	0.39	0.37	0.34	0.92	1.1	13	46	60	15	34	73	27	57	60	110	173	204	LOC101747727	uncharacterized LOC101747727
XR_001466535.2	0.13	0.16	0.09	0.22	0.39	0.17	0.36	0.19	0.19	0.32	0.95	0.41	54	77	40	107	204	66	184	85	94	319	538	231	LOC101750071	uncharacterized LOC101750071
XR_001468899.2	0.44	0.51	0.46	0.44	0.67	0.77	0.58	0.71	0.55	0.19	0.13	0.35	94.31	125	100.43	110.72	176.16	155.24	149	157.8	135	96.2	37.08	97.62	LOC107054540	uncharacterized LOC107054540%2C transcript variant X1
XR_001470457.2	0	0	0	0.19	0	0	0	0	0	0.43	0.38	0.61	0	0	0	17	0	0	0	0	0	78	38.75	62.63	LOC107055376	uncharacterized LOC107055376%2C transcript variant X1
XR_003072008.1	4	2.17	4.74	4.61	7.76	4.72	4.92	7.27	12.81	0.26	1.05	2.03	101.68	62.08	121.93	136.2	240.49	111.24	148.99	189.98	369.71	15.19	35.21	67.41	LOC101748259	uncharacterized LOC101748259%2C transcript variant X13
XR_003072932.1	0.83	0	0	1.17	0	2.34	0.01	0	0.41	0	0	0	68.66	0	0	112.57	0	179.67	0.62	0	38.01	0	0	0	LOC107050061	uncharacterized LOC107050061%2C transcript variant X3
XR_003073026.1	0	0	0	0	0	0	0	0	0.01	0.17	0.46	0	0	0	0	0	0	0	0	0	0.41	24.19	37.71	0	LOC112531285	uncharacterized LOC112531285%2C transcript variant X6
XR_003073344.1	0.38	0.14	0.22	0.14	0.21	0.64	0.3	0.22	0.24	0.02	0.09	0.08	32	13	19	14	22	50	30	19	23	4	10	9	LOC112531522	uncharacterized LOC112531522
XR_003073712.1	0	0	0	0	0	0	0	0	0	0.11	0.07	0	0	0	0	0	0	0	0	0	0	59	22.54	0	LOC107051651	uncharacterized LOC107051651%2C transcript variant X1
XR_003073809.1	0	0	0.39	0.18	0.19	0	0.18	0.1	0.12	0	0	0	0	0	56	29	33	0	30	15	19.11	0	0	0	LOC101748327	uncharacterized LOC101748327%2C transcript variant X1
XR_003073890.1	0.05	0.06	0	0	0.03	0.14	0.01	0	0.08	0	0	0	19.09	24.8	0	1.34	11.55	45.06	4.52	0	32.05	0	0	0	LOC107052000	uncharacterized LOC107052000%2C transcript variant X6
XR_003074672.1	0.11	0.1	0.13	0.25	0.15	0.27	0.23	0.2	0.2	0.23	0.41	0.52	32	32	38	86	55	75	82	61	67	157	159	200	LOC112532219	uncharacterized LOC112532219
XR_003075033.1	0.13	0.05	0.14	0.46	0	0.27	0	0.51	0.21	0	0	0	11.99	5.37	13.74	50.77	0	23.44	0	49.7	22.78	0	0	0	LOC107051715	uncharacterized LOC107051715%2C transcript variant X2
XR_003075880.1	0.74	0.99	0.34	1.43	0.73	1.69	1	0.56	0.85	2.58	1.68	2.43	55.29	83.07	25.96	124.22	66.25	117.25	89.22	43.31	72.35	441.63	165.72	236.49	LOC107053674	uncharacterized LOC107053674
XR_003076317.1	0	0	0.32	0.16	0.15	0.21	0.13	0	0.08	0	0	0	0	0	55.93	33.23	31.44	33.48	26.3	0	16.13	0	0	0	RNF212B	ring finger protein 212B%2C transcript variant X21
XR_003076319.1	0	0.02	0	0	0	0	0	0	0	0.18	0.23	0	0	3.84	0	0	0	0	0	0	0	80.51	59.78	0	RNF212B	ring finger protein 212B%2C transcript variant X24
XR_003076575.1	0	0.17	0.37	0.43	0.61	0.57	0	0.21	0.26	0	0	0	0	118.69	233.11	312.63	463.15	325.24	0	135.53	184.62	0	0	0	LOC107055713	uncharacterized LOC107055713%2C transcript variant X2
XR_003076633.1	0.98	1.05	1.29	0.56	0.65	0.6	0.77	0.58	0.8	0.29	0.18	0.21	142	171	189	94	115	80	133	86	132	95	34	39	LOC112532976	uncharacterized LOC112532976

## Sheet: circRNA_synergistic activation
id	ALV-J-1_rpm	ALV-J-2_rpm	ALV-J-3_rpm	Co-infection-1_rpm	Co-infection-2_rpm	Co-infection-3_rpm	IBDV-1_rpm	IBDV-2_rpm	IBDV-3_rpm	Mock-1_rpm	Mock-2_rpm	Mock-3_rpm	ALV-J-1_count	ALV-J-2_count	ALV-J-3_count	Co-infection-1_count	Co-infection-2_count	Co-infection-3_count	IBDV-1_count	IBDV-2_count	IBDV-3_count	Mock-1_count	Mock-2_count	Mock-3_count	source_gene	chr	strand	genomic_start	genomic_end	spliced_length	annot_type	circRNA
novel_circ_001070	389.484	614.723	367.918	205.191	592.534	586.682	1577.95	261.233	227.041	0	0	0	2	4	2	2	6	4	15	2	2	0	0	0	ncbi_421950	NC_006090.5	-	100150131	100162347	1876	annot_exons	novel
novel_circ_002430	2142.16	1997.85	1287.71	410.383	1580.09	2786.74	1788.34	391.85	908.162	297.73	100.929	0	11	13	7	4	16	19	17	3	8	4	1	0	ncbi_421192	NC_006090.5	-	2396079	2404250	307	annot_exons	novel
novel_circ_003657	194.742	153.681	367.918	0	0	146.671	0	0	0	1414.22	1513.93	496.894	1	1	2	0	0	1	0	0	0	19	15	4	ncbi_417348	NC_006105.5	+	4033970	4037651	662	annot_exons	novel
novel_circ_003709	0	0	0	0	0	0	0	0	0	1860.81	201.857	0	0	0	0	0	0	0	0	0	0	25	2	0	ncbi_101748402	NC_006094.5	-	35234477	35236907	729	annot_exons	novel
novel_circ_003804	0	307.361	0	205.191	1086.31	2200.06	2314.33	653.083	1021.68	4019.35	4945.5	3975.16	0	2	0	2	11	15	22	5	9	54	49	32	ncbi_424580	NC_006095.5	+	20924346	20925074	729	one_exon	novel
novel_circ_004853	584.226	307.361	735.835	512.978	888.801	146.671	105.197	653.083	908.162	0	0	0	3	2	4	5	9	1	1	5	8	0	0	0	ncbi_420242	NC_006089.5	+	127901607	127902747	309	annot_exons	novel
