# Supplementary material for: A Comprehensive Analysis of the ceRNA Network and Hub Genes in Avian Leukosis Virus Subgroup J and Infectious Bursal Disease Virus Superinfection
Source: Animals (Basel). 2024 Nov 28;14(23):3449. doi: 10.3390/ani14233449 (PMC11640342; doi:10.3390/ani14233449)
Supplement: Supplementary file 1 [file animals-14-03449-s001.zip › Supplementary Table S5_special activation.venn.annot.xls]

## Sheet: mRNA_special activation
id	ALV-J-1_fpkm	ALV-J-2_fpkm	ALV-J-3_fpkm	Co-infection-1_fpkm	Co-infection-2_fpkm	Co-infection-3_fpkm	IBDV-1_fpkm	IBDV-2_fpkm	IBDV-3_fpkm	Mock-1_fpkm	Mock-2_fpkm	Mock-3_fpkm	ALV-J-1_count	ALV-J-2_count	ALV-J-3_count	Co-infection-1_count	Co-infection-2_count	Co-infection-3_count	IBDV-1_count	IBDV-2_count	IBDV-3_count	Mock-1_count	Mock-2_count	Mock-3_count	Symbol	Description	KEGG_A_class	KEGG_B_class	Pathway	K_ID	GO Component	GO Function	GO Process
MSTRG.21470	1.4	1.61	1.42	2.54	2.57	2.18	1.61	1.77	2.04	1.69	1.15	1.36	100	122	93	183	212	123	139	115	156	277	91	111	CASS4	cas scaffolding protein family member 4 isoform X3 [Phasianus colchicus]	-	-	-	-	-	-	-
MSTRG.26875	1.01	7.4	1.54	0.39	0.07	0.3	0.38	0.53	1.61	1.47	1.8	0.98	11	91	17	5	1	3	5	6	20	37	26	14	--	-	-	-	-	-	-	-	-
ncbi_100526758	12.3	11.62	15.01	14.16	10.53	7.1	14.93	9.97	12.59	14.97	23.39	18.07	78.12	83.03	96.52	104.6	81.59	41.88	112.97	65.19	90.85	218.42	196.19	149.81	OST4	dolichyl-diphosphooligosaccharide--protein glycosyltransferase subunit 4	-	-	-	-	-	-	-
ncbi_100857231	2.76	3.92	3.69	1.2	1.35	1.92	1.92	2.55	2.04	4.33	1.77	2.42	124	198	168	63	74	80	103	118	104	447	105	142	SLC5A6	sodium-dependent multivitamin transporter	Organismal Systems	Digestive system	ko04977//Vitamin digestion and absorption	K14386	GO:0031224//intrinsic component of membrane	-	GO:0044763//single-organism cellular process;GO:0051234//establishment of localization
ncbi_100857561	1.88	2.39	1.59	3.33	2.42	3.75	2.17	3.02	2.51	2.7	1.6	1.94	215	306	183	440	336	396	296	353	324	705	242	287	GPR63	probable G-protein coupled receptor 63	-	-	-	-	GO:0031224//intrinsic component of membrane;GO:0043234//protein complex	-	GO:0007166//cell surface receptor signaling pathway
ncbi_100857615	0.18	0	0.23	0.45	0.87	1.41	0.42	0.15	0.33	0.31	0	0	3.69	0	4.76	10.77	21.76	26.88	10.3	3.22	7.64	14.85	0	0	LOC100857615	platelet glycoprotein VI isoform X2	-	-	-	-	-	-	-
ncbi_100857744	0.05	0	0	0	0.01	0	0.04	0	0	0.13	0.13	0.07	4	0	0	0	1.17	0	3.5	0	0	21.98	12.92	7.12	IFNAL4	interferon type A1/A2	Environmental Information Processing;Environmental Information Processing;Environmental Information Processing;Cellular Processes;Organismal Systems;Organismal Systems;Organismal Systems;Organismal Systems;Organismal Systems	Signal transduction;Signaling molecules and interaction;Signal transduction;Cell growth and death;Immune system;Immune system;Immune system;Immune system;Immune system	ko04151//PI3K-Akt signaling pathway;ko04060//Cytokine-cytokine receptor interaction;ko04630//Jak-STAT signaling pathway;ko04217//Necroptosis;ko04621//NOD-like receptor signaling pathway;ko04620//Toll-like receptor signaling pathway;ko04650//Natural killer cell mediated cytotoxicity;ko04622//RIG-I-like receptor signaling pathway;ko04623//Cytosolic DNA-sensing pathway	K05414;K05414;K05414;K05414;K05414;K05414;K05414;K05414;K05414	GO:0044421//extracellular region part	GO:0005102//receptor binding	GO:0002252//immune effector process;GO:0006950//response to stress
ncbi_100857929	1.29	1.45	0.93	5.58	4.01	5.65	4.69	2.21	3.63	2.77	2.96	1.71	30	38	22	151	114	122	130	53	96	148	91	52	CRABP2	cellular retinoic acid-binding protein 2	-	-	-	-	GO:0031988//membrane-bounded vesicle;GO:0043231//intracellular membrane-bounded organelle	GO:0005488//binding	GO:0001523//retinoid metabolic process;GO:0030326//embryonic limb morphogenesis;GO:0051234//establishment of localization
ncbi_100858111	0	0	0.02	0.06	0.11	0.11	0.05	0.02	0	0	0	0	0	0	1	4	7.96	5.92	3.41	1	0	0	0	0	LOC100858111	PHD finger protein 7-like	-	-	-	-	-	-	-
ncbi_100858171	4.14	4.12	3.39	8.63	8.14	10.4	5.67	6.96	7.14	6.57	2.83	4.84	1218	1352	1018	3010	2916	2858	2017	2147	2404	4525	1106	1893	XKR4	XK-related protein 4 isoform X1	-	-	-	-	GO:0031224//intrinsic component of membrane	-	-
ncbi_100858654	0.03	0.03	0.02	0.13	0.04	0.15	0.07	0.07	0.11	0.02	0.03	0.01	3	4	2	17	5	16	10	8	14	4	5	2	ZNF7L	zinc finger protein 501-like	-	-	-	-	-	-	-
ncbi_100858869	1.62	0.58	0.92	4.98	0.67	6.52	3.04	1.03	0.21	0.14	0.74	1.42	66.58	26.69	38.38	238.45	33.55	248.86	148.72	43.64	9.64	13.54	40.06	76.17	LOC100858869	uncharacterized protein LOC100858869	-	-	-	-	-	-	-
ncbi_100858903	40.51	42.3	38.08	20.36	19.84	17.06	21.76	21.65	19.78	34.09	26.96	25.77	1356	1592	1289	783	803	525	870	751	753	2641	1190	1144	CS	citrate synthase, mitochondrial isoform X1	Metabolism;Metabolism;Metabolism;Metabolism;Metabolism;Metabolism	Global and overview maps;Global and overview maps;Global and overview maps;Carbohydrate metabolism;Carbohydrate metabolism;Global and overview maps	ko01100//Metabolic pathways;ko01200//Carbon metabolism;ko01230//Biosynthesis of amino acids;ko00630//Glyoxylate and dicarboxylate metabolism;ko00020//Citrate cycle (TCA cycle);ko01210//2-Oxocarboxylic acid metabolism	K01647;K01647;K01647;K01647;K01647;K01647	GO:0031988//membrane-bounded vesicle;GO:0044429//mitochondrial part	GO:0003723//RNA binding;GO:0016746//transferase activity, transferring acyl groups	GO:0005975//carbohydrate metabolic process;GO:0006101//citrate metabolic process
ncbi_100858941	27.24	24.06	31.27	64.76	47.16	69.07	26.96	31.83	39.48	37.34	32.58	45.71	2105.95	2081.01	2448.5	5794.55	4427.41	4936.68	2492.86	2529.06	3460.07	6587.44	3297.73	4589.35	LOC100858941	uncharacterized protein LOC100858941 isoform X1	-	-	-	-	-	-	-
ncbi_100858958	0.11	0.03	0	0	0	0	0	0.12	0.24	0.1	0.25	0.16	6.17	1.98	0	0	0	0	0	6.67	14.58	12.64	18.2	11.08	PTCRA	pre T-cell antigen receptor alpha isoform X1	Environmental Information Processing	Signal transduction	ko04330//Notch signaling pathway	K06056	-	-	-
ncbi_100859104	192.03	212.68	194.84	190.27	190.55	137.42	241.72	303.07	274.75	323.75	278.06	234.19	5345	6657	5488	6159	6467	3549	8011	8678.93	8684	20702	10220	8505	CALR	calreticulin	Genetic Information Processing;Cellular Processes;Organismal Systems	Folding, sorting and degradation;Transport and catabolism;Immune system	ko04141//Protein processing in endoplasmic reticulum;ko04145//Phagosome;ko04612//Antigen processing and presentation	K08057;K08057;K08057	GO:0005788//endoplasmic reticulum lumen;GO:0005924//cell-substrate adherens junction;GO:0030529//intracellular ribonucleoprotein complex;GO:0031988//membrane-bounded vesicle;GO:0043234//protein complex;GO:0044421//extracellular region part;GO:0044459//plasma membrane part	GO:0035258//steroid hormone receptor binding;GO:0044389//ubiquitin-like protein ligase binding;GO:0044822//poly(A) RNA binding;GO:0046872//metal ion binding	GO:0002397//MHC class I protein complex assembly;GO:0002407//dendritic cell chemotaxis;GO:0006275//regulation of DNA replication;GO:0006355//regulation of transcription, DNA-templated;GO:0006886//intracellular protein transport;GO:0007126//meiotic nuclear division;GO:0007569//cell aging;GO:0009968//negative regulation of signal transduction;GO:0010770//positive regulation of cell morphogenesis in…
ncbi_101747752	0.37	0.42	0.39	0.81	0.66	1.3	0.72	0.64	0.67	0.47	0.66	0.53	57	71	60	143	123	183	130	100	115	164	132	104	RNF180	E3 ubiquitin-protein ligase RNF180 isoform X1	-	-	-	-	GO:0031300//intrinsic component of organelle membrane	GO:0019787//ubiquitin-like protein transferase activity;GO:0044390//ubiquitin-like protein conjugating enzyme binding;GO:0046914//transition metal ion binding	GO:0006584//catecholamine metabolic process;GO:0031331//positive regulation of cellular catabolic process;GO:0031396//regulation of protein ubiquitination;GO:0044707//single-multicellular organism process
ncbi_101747780	6.48	6.19	6.73	5.69	5.9	4.08	6.32	5.54	6.16	7.7	9.09	8.17	335	360	352	342	372	196	389	295	362	915	621	551	ZNF398L	zinc finger protein 777	-	-	-	-	-	-	-
ncbi_101748375	2.85	4.87	6.02	4.69	3.88	2.42	5.25	5.2	3.83	4.27	7.6	8.06	88.19	162.18	186.71	168.45	132.76	64.6	183.33	159.12	133.06	259.01	286.64	317.19	CLC2IL1	C-type lectin domain family 2 member E-like isoform X2	-	-	-	-	-	-	-
ncbi_101748744	1.41	1.49	1.19	3.51	3.18	3.46	2.24	2.95	2.45	2.85	1.44	1.63	78	93	65	217	215	178	148	168	154	362	96	111	LOC101748744	serine protease 23 isoform X1	-	-	-	-	-	GO:0004175//endopeptidase activity	GO:0019538//protein metabolic process
ncbi_101749307	0.43	0.72	0.89	0.04	0	0	0.07	0.17	0.23	0.22	0.49	0.26	10	19	21	1	0	0	2	4	6	12	15	8	LOC101749307	uncharacterized protein LOC101749307	-	-	-	-	-	-	-
ncbi_101749377	51.07	49.88	49.37	25.09	23.3	22.89	27.12	24.03	29.25	29.61	41.46	39.15	1614.4	1772.87	1579.8	922.34	898.34	671.74	1020.46	780.09	1048.91	2147.45	1729.04	1612.65	LOC101749377	heterogeneous nuclear ribonucleoprotein L isoform X1	-	-	-	-	GO:0031981//nuclear lumen;GO:0031988//membrane-bounded vesicle;GO:0032991//macromolecular complex;GO:0044423//virion part	GO:0000975//regulatory region DNA binding;GO:0003723//RNA binding	GO:0000377//RNA splicing, via transesterification reactions with bulged adenosine as nucleophile
ncbi_101750255	0.43	0.45	0.27	0.1	0.18	0.11	0.29	0.29	0.13	0.27	0.42	0.23	63	75	41	17	32	15	51	44	22	91	81	44	SPTBN2	spectrin beta chain, non-erythrocytic 2	-	-	-	-	GO:0005886//plasma membrane;GO:0044297//cell body;GO:0044421//extracellular region part;GO:0044430//cytoskeletal part	GO:0005198//structural molecule activity;GO:0008289//lipid binding	GO:0006810//transport;GO:0009653//anatomical structure morphogenesis;GO:0022607//cellular component assembly;GO:0040007//growth;GO:0044707//single-multicellular organism process
ncbi_101750363	0.24	0.4	0.02	2.25	1.11	2.01	1.47	1.52	0.87	1.38	0.49	0.36	12	22	1	129	68	92	89	78	49	159	32	23	PRF1	perforin-1 isoform X1	Cellular Processes;Organismal Systems	Cell growth and death;Immune system	ko04210//Apoptosis;ko04650//Natural killer cell mediated cytotoxicity	K07818;K07818	GO:0005764//lysosome;GO:0031224//intrinsic component of membrane	GO:0015267//channel activity;GO:0046872//metal ion binding	GO:0002252//immune effector process;GO:0002347//response to tumor cell;GO:0044763//single-organism cellular process;GO:0051259//protein oligomerization
ncbi_101750689	0.75	1.88	1.63	1.38	0.99	1.27	2	2.76	3.97	2.27	2.1	1.55	44	124	97	94	71	69	140	167	265	307	163	119	BHLHE41	class E basic helix-loop-helix protein 41	Organismal Systems	Environmental adaptation	ko04710//Circadian rhythm	K03730	-	GO:0000981//RNA polymerase II transcription factor activity, sequence-specific DNA binding;GO:0000989//transcription factor activity, transcription factor binding;GO:0043425//bHLH transcription factor binding;GO:0044212//transcription regulatory region DNA binding;GO:0046983//protein dimerization activity	GO:0007623//circadian rhythm;GO:0044699//single-organism process;GO:0045892//negative regulation of transcription, DNA-templated
ncbi_101751586	0.56	0.51	0.81	1.74	1.34	1.23	1.29	0.44	0.9	1.05	0.58	0.89	31.6	32.23	46	113.87	91.92	64.21	85.99	25.45	57.46	135.53	42.71	65.41	SLC35E4	solute carrier family 35 member E4	-	-	-	-	-	-	-
ncbi_101751615	1.98	1.51	1.95	0.7	0.29	0.85	1.35	0.8	2.39	2.26	1.76	0.91	87.65	68.67	85.66	33.93	15.56	31.49	71.29	33.64	111.55	230.34	91.41	45.92	LOC101751615	uncharacterized protein LOC101751615 isoform X1	-	-	-	-	-	-	-
ncbi_107049375	0.39	0.7	0.06	0	0	0	0.11	0	0	0.05	0	0.48	37.94	76.15	6	0	0	0	12.43	0	0	12	0	60.24	LOC107049375	myosin heavy chain, non-muscle-like	-	-	-	-	-	-	-
ncbi_107049451	5.05	4.96	3.43	4.12	4.57	2.97	5.4	4.65	4.74	5.57	9.64	7.29	77	85	53	73	85	42	98	73	82	195	194	145	TMEM223	transmembrane protein 223	-	-	-	-	-	-	-
ncbi_107049493	2.34	3.03	2.7	1.32	2.98	1.51	2.8	3.01	3.04	3.77	4.31	3.46	61.7	89.64	72.01	40.31	95.8	36.88	87.72	81.52	91.01	227.87	149.91	118.95	INO80B	INO80 complex subunit B	-	-	-	-	-	-	-
ncbi_107049628	9.5	7.36	11.38	9.28	7.7	7.47	12.36	9.44	11.41	12.04	15.98	11.03	476.59	415.1	577.51	541.56	471.01	347.82	738.32	487.13	649.89	1387.09	1058.95	721.7	MARK2	LOW QUALITY PROTEIN: serine/threonine-protein kinase MARK2	-	-	-	-	GO:0015629//actin cytoskeleton;GO:0043231//intracellular membrane-bounded organelle;GO:0044430//cytoskeletal part;GO:0044448//cell cortex part;GO:0044459//plasma membrane part	GO:0003723//RNA binding;GO:0004672//protein kinase activity;GO:0032550//purine ribonucleoside binding;GO:0046872//metal ion binding	GO:0006468//protein phosphorylation;GO:0007166//cell surface receptor signaling pathway;GO:0010769//regulation of cell morphogenesis involved in differentiation;GO:0010975//regulation of neuron projection development;GO:0016477//cell migration;GO:0033043//regulation of organelle organization;GO:0035088//establishment or maintenance of apical/basal cell polarity
ncbi_107049644	0	0	0	0.25	0.55	0.95	0	0.14	0	0.06	0	0	0	0	0	7.3	17.04	22.49	0	3.58	0	3.34	0	0	LOC107049644	rho GTPase-activating protein 32-like	-	-	-	-	-	-	-
ncbi_107049862	14.7	15.18	13.12	7.91	7.31	7.67	9.52	10.42	9.4	12.82	13.9	8.98	310	360	280	194	188	150	239	226	225	621	387	247	LOC107049862	uncharacterized protein LOC107049862	-	-	-	-	-	-	-
ncbi_107050017	2.04	2.72	1.64	1.67	1.65	1.51	2.2	2.45	1.88	2.1	3.5	2.83	64	96	52	61	63	44	82	79	67	151	145	116	LOC107050017	transcription factor jun-B	Environmental Information Processing;Environmental Information Processing;Cellular Processes;Cellular Processes;Organismal Systems;Environmental Information Processing;Organismal Systems;Cellular Processes;Organismal Systems;Organismal Systems;Organismal Systems;Organismal Systems;Organismal Systems;Organismal Systems;Environmental Information Processing;Organismal Systems;Organismal Systems;Orga…	Signal transduction;Signal transduction;Cellular community - eukaryotes;Cellular community - eukaryotes;Endocrine system;Signal transduction;Immune system;Cell growth and death;Endocrine system;Nervous system;Immune system;Endocrine system;Immune system;Development;Signal transduction;Immune system;Immune system;Endocrine system;Immune system;Signal transduction;Immune system;Signal transduction;…	ko04010//MAPK signaling pathway;ko04024//cAMP signaling pathway;ko04510//Focal adhesion;ko04530//Tight junction;ko04921//Oxytocin signaling pathway;ko04310//Wnt signaling pathway;ko04621//NOD-like receptor signaling pathway;ko04210//Apoptosis;ko04926//Relaxin signaling pathway;ko04722//Neurotrophin signaling pathway;ko04660//T cell receptor signaling pathway;ko04915//Estrogen signaling pathway;ko…	K04448;K04448;K04448;K04448;K04448;K04448;K04448;K04448;K04448;K04448;K04448;K04448;K04448;K04448;K04448;K04448;K04448;K04448;K04448;K04448;K04448;K04448;K04448;K04448;K04448;K04448	-	-	-
ncbi_107050134	0.52	0.52	0.62	0.69	1.07	1.04	0.67	0.41	0.31	0.56	0.41	0.6	42.17	47.73	44.51	65.77	91.75	78.86	65.7	34.2	29.01	104.5	43.78	30.06	LOC107050134	uncharacterized protein LOC107050134 isoform X1	-	-	-	-	-	-	-
ncbi_107050163	3.16	3.43	3.06	3.43	2.27	2.15	2.94	3.62	2.92	2.89	5.16	4.69	150.11	182.89	147.02	189.32	131.45	94.6	165.83	176.96	157.25	314.55	323.52	290.24	LOC107050163	LOW QUALITY PROTEIN: very-long-chain enoyl-CoA reductase-like	Metabolism;Metabolism;Metabolism;Metabolism	Global and overview maps;Global and overview maps;Lipid metabolism;Lipid metabolism	ko01100//Metabolic pathways;ko01212//Fatty acid metabolism;ko00062//Fatty acid elongation;ko01040//Biosynthesis of unsaturated fatty acids	K10258;K10258;K10258;K10258	GO:0031227//intrinsic component of endoplasmic reticulum membrane	GO:0016491//oxidoreductase activity	GO:0000038//very long-chain fatty acid metabolic process;GO:0006633//fatty acid biosynthetic process;GO:0008202//steroid metabolic process
ncbi_107050437	0.56	0.38	0.62	0.49	0.51	0.18	0.69	0.49	0.57	0.54	1.09	0.74	191.72	144.31	212.89	194.64	212.63	57.06	278.24	171.36	218.38	419.23	489.94	326.15	LOC107050437	LOW QUALITY PROTEIN: epiplakin	-	-	-	-	-	-	-
ncbi_107050599	57.81	65.83	57.71	31.54	31.4	29.42	38.04	36.39	44.8	48.78	49.92	47.67	684	876	691	434	453	323	536	443	602	1326	780	736	LOC107050599	serine/threonine-protein phosphatase 2A 65 kDa regulatory subunit A alpha isoform	Environmental Information Processing;Cellular Processes;Environmental Information Processing;Organismal Systems;Organismal Systems;Environmental Information Processing;Environmental Information Processing;Cellular Processes;Environmental Information Processing;Genetic Information Processing;Organismal Systems;Environmental Information Processing	Signal transduction;Cellular community - eukaryotes;Signal transduction;Circulatory system;Nervous system;Signal transduction;Signal transduction;Cell growth and death;Signal transduction;Translation;Nervous system;Signal transduction	ko04151//PI3K-Akt signaling pathway;ko04530//Tight junction;ko04390//Hippo signaling pathway;ko04261//Adrenergic signaling in cardiomyocytes;ko04728//Dopaminergic synapse;ko04152//AMPK signaling pathway;ko04071//Sphingolipid signaling pathway;ko04114//Oocyte meiosis;ko04350//TGF-beta signaling pathway;ko03015//mRNA surveillance pathway;ko04730//Long-term depression;ko04391//Hippo signaling pathwa…	K03456;K03456;K03456;K03456;K03456;K03456;K03456;K03456;K03456;K03456;K03456;K03456	GO:0005856//cytoskeleton;GO:0008287//protein serine/threonine phosphatase complex;GO:0031988//membrane-bounded vesicle;GO:0043231//intracellular membrane-bounded organelle;GO:0044444//cytoplasmic part;GO:0098687//chromosomal region	GO:0004721//phosphoprotein phosphatase activity;GO:0019888//protein phosphatase regulator activity;GO:0046983//protein dimerization activity	GO:0000087//mitotic M phase;GO:0000956//nuclear-transcribed mRNA catabolic process;GO:0001558//regulation of cell growth;GO:0006396//RNA processing;GO:0006470//protein dephosphorylation;GO:0006665//sphingolipid metabolic process;GO:0007155//cell adhesion;GO:0007169//transmembrane receptor protein tyrosine kinase signaling pathway;GO:0010468//regulation of gene expression;GO:0030154//cell differen…
ncbi_107050620	1.84	0.63	0.17	0.6	1.07	1.45	0	0.48	1.08	0.79	0.23	0.29	202.52	77.66	19.37	77.47	145.24	149.08	0	54.92	136.11	200.43	32.84	42.68	LOC107050620	nascent polypeptide-associated complex subunit alpha, muscle-specific form-like	-	-	-	-	-	-	-
ncbi_107050762	8.2	7.8	8.08	4.71	4.72	3.44	5.67	5.07	4.6	5.55	8.22	6.18	719	770	717	480.08	504.63	280.11	592.14	457.98	457.78	1119.4	951.84	707.11	LOC107050762	uncharacterized protein LOC107050762	-	-	-	-	-	-	-
ncbi_107050777	0.22	0.14	0.09	0	0	0	0.32	0	0	0.47	0.54	0.43	3.92	2.68	1.63	0	0	0	6.68	0	0	19	12.48	9.8	TSFM	elongation factor Ts, mitochondrial	-	-	-	-	GO:0005622//intracellular	-	-
ncbi_107051108	4.67	5.28	2.22	3.54	2.73	4.33	4.44	5.19	4.09	5.08	5.42	5.9	199	253	95.63	175.15	141.99	171	225	227.31	198	497.47	305	327.91	LOC107051108	LOW QUALITY PROTEIN: MHC class II regulatory factor RFX1	-	-	-	-	-	-	-
ncbi_107052288	0.15	0.66	0.11	0.13	0.22	0.2	0.31	0.29	0.21	0.62	0.28	0.65	11.65	59.98	9.01	12.55	21.88	14.77	29.9	23.96	19.02	115.06	29.31	68.14	LOC107052288	uncharacterized protein LOC107052288	-	-	-	-	-	-	-
ncbi_107052568	6.55	3.91	2.58	0.82	2.28	1.27	2.69	4.99	4.24	2.69	4.02	2.69	324.93	217.98	129.61	47.18	137.75	58.64	159.04	254.7	238.74	306.46	263.37	174.52	LOC107052568	endogenous retrovirus group K member 113 Gag polyprotein-like	-	-	-	-	-	-	-
ncbi_107052739	3.51	3.76	2.64	1.1	1.77	1.81	2.65	2.09	2.18	3.16	3.96	3.03	88	106	67	32	54	42	79	54	62	182	131	99	RRS1	ribosome biogenesis regulatory protein homolog	-	-	-	-	GO:0043231//intracellular membrane-bounded organelle	-	GO:0044763//single-organism cellular process;GO:0071840//cellular component organization or biogenesis
ncbi_107053360	5.14	6.02	3.94	6	5.02	3.38	5.4	5.05	5.46	7.99	10.29	6.55	58.69	77.58	45.71	80.3	69.56	36.16	73.73	58.9	70.32	210.42	154.08	97.1	CDK2AP2	cyclin-dependent kinase 2-associated protein 2 isoform X1	-	-	-	-	-	-	GO:0006796//phosphate-containing compound metabolic process
ncbi_107053409	0.06	0.08	0.04	0.2	0.29	0.54	0.52	0.25	0.21	0.08	0.22	0.15	9	13	6	34	51	73	91	37	35	27	40	28	LOC107053409	mucin-5AC-like isoform X1	-	-	-	-	-	-	-
ncbi_107055138	8.52	10.67	8.77	8.65	7.99	7.86	8.98	9.99	8.5	11.32	13.69	12.39	188	265	196	222	215	161	236	227	213	574	399	357	HAX1	HCLS1-associated protein X-1	-	-	-	-	-	-	-
ncbi_107055200	0	0	0.18	0.26	0.27	0.21	0.03	0.14	0.2	0.01	0	0	0	0	6.41	10.8	11.76	6.87	1.42	5.24	8.32	1.18	0	0	LOC107055200	uncharacterized protein LOC107055200	-	-	-	-	-	-	-
ncbi_107055368	0.53	0.5	0	0	0	0.16	0.81	0.16	0.18	0.72	1.82	0.11	23.76	25.33	0	0	0	6.55	43.03	7.32	9	74.26	107.1	6.47	SSBP4	LOW QUALITY PROTEIN: single-stranded DNA-binding protein 4	-	-	-	-	-	-	-
ncbi_107056115	0	0	0	0.07	0.1	1.24	0.18	0.04	0	0.05	0	0.1	0	0	0	2	3	27.42	5	1	0	3	0	3	LOC107056115	immunoglobulin superfamily member 1-like	-	-	-	-	-	-	-
ncbi_107056413	4.4	5.26	3.69	0.91	1.16	1.31	2.55	2.7	3.11	3.83	3.41	1.7	87	117	74	21	28	24	60	55	70	174	89	44	PTPRCAPL	protein tyrosine phosphatase receptor type C-associated protein	-	-	-	-	-	-	-
ncbi_107056861	0	0	0	0.1	0.02	0.3	0.18	0	0.06	0	0	0	0	0	0	5.09	1	11.63	8.16	0	3.02	0	0	0	LOC107056861	translation initiation factor IF-2-like isoform X1	-	-	-	-	-	-	-
ncbi_107057624	6.18	4.85	4.48	3.6	4.32	4.23	4.52	3.87	4.45	5.89	6.86	7.1	72.16	63.71	52.87	48.94	61.49	45.78	62.86	46.54	59.01	158	105.77	108.2	TRIR	telomerase RNA component interacting RNase	-	-	-	-	-	-	-
ncbi_112529943	2.76	12.31	0.5	0.06	0.17	0	0.8	0.13	0.39	0.82	0.05	2.51	65.88	330.74	12.1	1.73	4.86	0	22.8	3.2	10.61	44.78	1.53	78.25	LOC112529943	deleted in malignant brain tumors 1 protein-like	-	-	-	-	-	-	-
ncbi_112530175	27.01	26.58	26.96	16.9	18.43	15.55	18.7	17.83	18.7	22.64	29.04	26.28	393	435	397	286	327	210	324	267	309	757	558	499	MAT2A	S-adenosylmethionine synthase	Metabolism;Metabolism;Metabolism	Global and overview maps;Global and overview maps;Amino acid metabolism	ko01100//Metabolic pathways;ko01230//Biosynthesis of amino acids;ko00270//Cysteine and methionine metabolism	K00789;K00789;K00789	GO:0044424//intracellular part	GO:0016765//transferase activity, transferring alkyl or aryl (other than methyl) groups;GO:0032550//purine ribonucleoside binding;GO:0043169//cation binding	GO:0009108//coenzyme biosynthetic process
ncbi_112530460	0.29	0	0.41	0	0	0.34	0	0	1.04	2.11	0.11	1.41	7.23	0	10.09	0	0	7.8	0	0	28.94	119.28	3.65	45.11	LOC112530460	mucin-5AC-like	-	-	-	-	-	-	-
ncbi_112530940	0.29	2.58	0.29	0.19	0.28	0.23	0.44	0.53	0.85	2.47	0.32	0.28	19	191	19	15	23	14	35.06	36	64	374.58	28.09	24	LOC112530940	uncharacterized protein LOC112530940	-	-	-	-	-	-	-
ncbi_112531049	0.24	2.43	0.07	0	0	0	0.43	0.09	0	0.06	0	0.84	10	111.71	3	0	0	0	20	4	0	5	0	45	LOC112531049	butyrophilin subfamily 3 member A2-like isoform X1	-	-	-	-	-	-	-
ncbi_112531156	7.28	11.7	11.01	7.63	6.58	8.77	13.82	8.96	12.11	15.16	18.76	13.92	113	202	159	130	125	118	233	140	199	527	327	264	C31H17orf49	chromatin complexes subunit BAP18 isoform X1	-	-	-	-	-	GO:0005488//binding	-
ncbi_112531168	1.09	1.15	1.34	0.14	0.14	0	0.06	0.26	0.43	0.66	0.63	0.66	28.41	33.54	35.26	4.26	4.43	0	2	6.9	12.64	39.62	21.78	22.54	LOC112531168	immunoglobulin superfamily member 1-like	-	-	-	-	-	-	-
ncbi_112531353	0	0.04	0.04	0.15	0.1	0.11	0	0.07	0.03	0.01	0	0	0	2	2.07	11.85	6	5.04	0	4	2	1	0	0	LOC112531353	zinc finger CCCH domain-containing protein 11A-like isoform X1	-	-	-	-	-	-	-
ncbi_112531552	0	0	0.05	0.03	0.08	0.46	0	0	0.27	0	0	0	0	0	2.74	1.59	5.16	21.94	0	0	16.12	0	0	0	LOC112531552	uncharacterized protein LOC112531552	-	-	-	-	-	-	-
ncbi_112531692	2.32	1.72	1.8	1.82	1.58	1.09	2.02	1.31	1.73	2.56	2.12	2.33	142.39	118.38	111.44	129.48	118.03	61.79	147.63	82.67	120.33	360.63	171.26	186.33	LOC112531692	zinc finger protein 282-like	-	-	-	-	-	-	-
ncbi_112532100	0.12	0.6	0.52	1.23	1.01	1.13	1.04	0.44	0.77	0.7	0.65	0.41	7	39	30	82	71	60	71	26	50	93	49	31	LOC112532100	uncharacterized protein LOC112532100	-	-	-	-	-	-	-
ncbi_112532700	2.06	21.44	0.43	0.02	0.57	0.42	1.02	0.31	0.21	1.52	0.36	3.6	33.4	391.47	7.05	0.34	11.31	6.36	19.67	5.25	3.9	56.82	7.63	76.19	LOC112532700	deleted in malignant brain tumors 1 protein-like	Organismal Systems	Digestive system	ko04970//Salivary secretion	K13912	-	-	-
ncbi_373897	0.09	0.27	0.02	0.08	0.09	0.11	0.03	0.21	0.16	0.46	0.16	0.41	5	17	1	5	6	6	2	12	10	60	12	30	MUSK	muscle, skeletal receptor tyrosine protein kinase precursor	-	-	-	-	GO:0031224//intrinsic component of membrane;GO:0043234//protein complex;GO:0097060//synaptic membrane	GO:0004713//protein tyrosine kinase activity;GO:0032550//purine ribonucleoside binding	GO:0006468//protein phosphorylation;GO:0010468//regulation of gene expression;GO:0043065//positive regulation of apoptotic process;GO:0044707//single-multicellular organism process;GO:0048638//regulation of developmental growth;GO:0048869//cellular developmental process;GO:0050808//synapse organization;GO:0072657//protein localization to membrane
ncbi_373918	97.29	110.06	99.47	89.92	85.44	75.53	94.43	78.99	98.36	128.93	92.92	163.5	6777	8622	7012	7283	7255	4879	7831	5660	7779	20623	8546	14851	ACTN1	alpha-actinin-1 isoform X1	Cellular Processes;Cellular Processes;Cellular Processes;Organismal Systems;Cellular Processes	Cell motility;Cellular community - eukaryotes;Cellular community - eukaryotes;Immune system;Cellular community - eukaryotes	ko04810//Regulation of actin cytoskeleton;ko04510//Focal adhesion;ko04530//Tight junction;ko04670//Leukocyte transendothelial migration;ko04520//Adherens junction	K05699;K05699;K05699;K05699;K05699	GO:0005913//cell-cell adherens junction;GO:0005924//cell-substrate adherens junction;GO:0031090//organelle membrane;GO:0031674//I band;GO:0031988//membrane-bounded vesicle;GO:0044421//extracellular region part	GO:0003723//RNA binding;GO:0003779//actin binding;GO:0005102//receptor binding;GO:0046872//metal ion binding	GO:0007015//actin filament organization;GO:0007045//cell-substrate adherens junction assembly;GO:0048523//negative regulation of cellular process;GO:0050804//modulation of synaptic transmission;GO:0051179//localization;GO:0051336//regulation of hydrolase activity
ncbi_373967	1.11	1.44	0.8	2.35	2.84	2.67	1.35	1.62	1.1	0.21	0.53	1.29	137.69	199.18	99.83	335.74	426.19	304.6	196.86	205.1	153.36	59.31	87.44	206.75	SLIT2	slit homolog 2 protein isoform X1	Organismal Systems	Development	ko04360//Axon guidance	K06839	GO:0031988//membrane-bounded vesicle;GO:0044421//extracellular region part;GO:0044424//intracellular part	GO:0001948//glycoprotein binding;GO:0004857//enzyme inhibitor activity;GO:0005102//receptor binding;GO:0005539//glycosaminoglycan binding;GO:0043236//laminin binding;GO:0046872//metal ion binding;GO:0046983//protein dimerization activity	GO:0001932//regulation of protein phosphorylation;GO:0001960//negative regulation of cytokine-mediated signaling pathway;GO:0008283//cell proliferation;GO:0009892//negative regulation of metabolic process;GO:0010468//regulation of gene expression;GO:0010591//regulation of lamellipodium assembly;GO:0010594//regulation of endothelial cell migration;GO:0014912//negative regulation of smooth muscle c…
ncbi_374016	1.14	1.51	0.49	2.48	1.9	1.19	1.43	1.07	1.49	0.28	0.6	1.27	217.9	325.5	95	552.75	442.42	210.82	326.06	210.47	324.19	121.55	151.65	317.59	LAMA1	laminin subunit alpha-1 precursor	Environmental Information Processing;Cellular Processes;Environmental Information Processing	Signal transduction;Cellular community - eukaryotes;Signaling molecules and interaction	ko04151//PI3K-Akt signaling pathway;ko04510//Focal adhesion;ko04512//ECM-receptor interaction	K05637;K05637;K05637	GO:0030054//cell junction;GO:0043256//laminin complex	GO:0005198//structural molecule activity;GO:0005515//protein binding;GO:0046625//sphingolipid binding	GO:0007155//cell adhesion;GO:0007165//signal transduction;GO:0016477//cell migration;GO:0030030//cell projection organization;GO:0030859//polarized epithelial cell differentiation;GO:0048514//blood vessel morphogenesis;GO:0048754//branching morphogenesis of an epithelial tube;GO:2000026//regulation of multicellular organismal development
ncbi_374070	6.33	7.43	7.66	3.37	3.91	2.95	3.3	3.82	5.12	6.39	4.88	5.54	291	384	355	171	217	120	175	182	260	652	293	317	RGS19	regulator of G-protein signaling 19	-	-	-	-	-	-	-
ncbi_374110	1126.93	1357.1	987.32	2082.97	1724.93	1093.5	985.92	946.88	1030.48	1454.16	909.43	721.75	15952	21603	14143	34289	29772	14362	16617	13790	16564	47288	16999	13330	PTGDS	prostaglandin-H2 D-isomerase precursor	Metabolism;Metabolism	Global and overview maps;Lipid metabolism	ko01100//Metabolic pathways;ko00590//Arachidonic acid metabolism	K01830;K01830	GO:0005783//endoplasmic reticulum;GO:0031988//membrane-bounded vesicle;GO:0044421//extracellular region part	GO:0008289//lipid binding	GO:0042749//regulation of circadian sleep/wake cycle;GO:0044238//primary metabolic process;GO:0051234//establishment of localization
ncbi_374163	108.64	126.86	124.5	96.26	88.97	62.99	138.9	208.5	189.91	207.54	100.81	126.14	5892.23	7737.62	6833.68	6071.95	5883.85	3170.24	8969.99	11634.8	11696.8	25860	7220.03	8926.54	HSP90B1	endoplasmin precursor	Environmental Information Processing;Genetic Information Processing;Organismal Systems;Organismal Systems;Organismal Systems	Signal transduction;Folding, sorting and degradation;Endocrine system;Immune system;Endocrine system	ko04151//PI3K-Akt signaling pathway;ko04141//Protein processing in endoplasmic reticulum;ko04915//Estrogen signaling pathway;ko04657//IL-17 signaling pathway;ko04918//Thyroid hormone synthesis	K09487;K09487;K09487;K09487;K09487	GO:0005924//cell-substrate adherens junction;GO:0031090//organelle membrane;GO:0031988//membrane-bounded vesicle;GO:0044432//endoplasmic reticulum part	GO:0003676//nucleic acid binding;GO:0019902//phosphatase binding;GO:0032550//purine ribonucleoside binding;GO:0070325//lipoprotein particle receptor binding	GO:0007015//actin filament organization;GO:0010921//regulation of phosphatase activity;GO:0033198//response to ATP;GO:0042981//regulation of apoptotic process;GO:0043161//proteasome-mediated ubiquitin-dependent protein catabolic process
ncbi_374233	96.44	111.58	109.47	64.94	74.04	52.4	67.73	64.79	76.12	97.21	106.73	89.21	1522.94	1821.36	1824.68	1528.31	1749.43	1020.86	1524.65	1371.63	1376.35	4305.95	2377.66	1946.55	FKBP1C	peptidyl-prolyl cis-trans isomerase FKBP1A isoform X1	-	-	-	-	-	-	-
ncbi_374241	5.14	8.69	4.89	19.01	13.13	24.76	12.5	6.85	12.84	13.34	6.17	5.81	136.18	258.86	131.13	585.39	423.99	608.33	394.29	186.67	386.26	811.67	215.72	200.84	PI15	peptidase inhibitor 15 precursor	-	-	-	-	GO:0031988//membrane-bounded vesicle	GO:0004857//enzyme inhibitor activity	-
ncbi_374243	0.37	0.98	0.58	0.32	0.32	0.32	0.68	0.5	0.41	1.33	0.95	0.43	15	45	24	15	16	12	33	21	19	124	51	23	WNT2B	protein Wnt-2b precursor	Environmental Information Processing;Environmental Information Processing;Environmental Information Processing;Cellular Processes;Organismal Systems	Signal transduction;Signal transduction;Signal transduction;Cellular community - eukaryotes;Endocrine system	ko04390//Hippo signaling pathway;ko04150//mTOR signaling pathway;ko04310//Wnt signaling pathway;ko04550//Signaling pathways regulating pluripotency of stem cells;ko04916//Melanogenesis	K00182;K00182;K00182;K00182;K00182	GO:0031012//extracellular matrix	GO:0001664//G-protein coupled receptor binding	GO:0001754//eye photoreceptor cell differentiation;GO:0001759//organ induction;GO:0001819//positive regulation of cytokine production;GO:0002009//morphogenesis of an epithelium;GO:0003407//neural retina development;GO:0008406//gonad development;GO:0014014//negative regulation of gliogenesis;GO:0030177//positive regulation of Wnt signaling pathway;GO:0030326//embryonic limb morphogenesis;GO:003355…
ncbi_378918	17.87	18.36	20.52	14.28	17.54	11.81	21.46	28.08	22.66	33.98	16.03	18.83	630.53	728.59	732.52	585.9	754.69	386.52	901.59	1019.33	907.82	2754.22	746.56	866.54	TRAM1	translocating chain-associated membrane protein 1	Genetic Information Processing	Folding, sorting and degradation	ko04141//Protein processing in endoplasmic reticulum	K14010	GO:0031224//intrinsic component of membrane	-	GO:0051234//establishment of localization
ncbi_395180	37.61	33.6	41.44	63.59	50.56	52.45	38.35	44.76	34.36	34.84	28.76	40.01	1314.37	1240.5	1986.78	3934.65	2540.76	1875.68	1723.69	2084.38	1611.81	5336.98	1710.16	2101.64	CXCL12	stromal cell-derived factor 1 isoform X1	Environmental Information Processing;Cellular Processes;Organismal Systems;Organismal Systems;Organismal Systems;Environmental Information Processing;Organismal Systems	Signaling molecules and interaction;Cell motility;Immune system;Development;Immune system;Signal transduction;Immune system	ko04060//Cytokine-cytokine receptor interaction;ko04810//Regulation of actin cytoskeleton;ko04062//Chemokine signaling pathway;ko04360//Axon guidance;ko04670//Leukocyte transendothelial migration;ko04064//NF-kappa B signaling pathway;ko04672//Intestinal immune network for IgA production	K10031;K10031;K10031;K10031;K10031;K10031;K10031	GO:0031988//membrane-bounded vesicle;GO:0044459//plasma membrane part	GO:0005125//cytokine activity;GO:0042379//chemokine receptor binding	GO:0002690//positive regulation of leukocyte chemotaxis;GO:0002692//negative regulation of cellular extravasation;GO:0003006//developmental process involved in reproduction;GO:0007411//axon guidance;GO:0007417//central nervous system development;GO:0010831//positive regulation of myotube differentiation;GO:0019221//cytokine-mediated signaling pathway;GO:0042110//T cell activation;GO:0043066//nega…
ncbi_395274	7.93	9.65	9.7	12.52	13.17	14.91	11.43	14.14	12.17	10.04	8.41	8.11	258.59	354.23	320.01	473.32	523.08	450.74	445	475.12	449.88	753.61	363.94	344.18	FAS	tumor necrosis factor receptor superfamily member 6 isoform X1	Environmental Information Processing;Environmental Information Processing;Cellular Processes;Cellular Processes;Environmental Information Processing;Organismal Systems;Cellular Processes	Signal transduction;Signaling molecules and interaction;Cell growth and death;Cell growth and death;Signal transduction;Immune system;Cell growth and death	ko04010//MAPK signaling pathway;ko04060//Cytokine-cytokine receptor interaction;ko04217//Necroptosis;ko04210//Apoptosis;ko04668//TNF signaling pathway;ko04650//Natural killer cell mediated cytotoxicity;ko04115//p53 signaling pathway	K04390;K04390;K04390;K04390;K04390;K04390;K04390	GO:0031264//death-inducing signaling complex;GO:0031988//membrane-bounded vesicle;GO:0043231//intracellular membrane-bounded organelle;GO:0098589//membrane region	GO:0019899//enzyme binding;GO:0038023//signaling receptor activity	GO:0002260//lymphocyte homeostasis;GO:0002449//lymphocyte mediated immunity;GO:0003008//system process;GO:0009612//response to mechanical stimulus;GO:0010226//response to lithium ion;GO:0031960//response to corticosteroid;GO:0032461//positive regulation of protein oligomerization;GO:0033554//cellular response to stress;GO:0042113//B cell activation;GO:0042981//regulation of apoptotic process;GO:0…
ncbi_395291	0.59	0.8	0.61	1.66	1.61	1.29	1.16	0.77	1.16	0.77	0.99	0.72	132	199	138	429	442	265	309	175	296	390	290	212	ROBO2	roundabout homolog 2 isoform X1	Organismal Systems	Development	ko04360//Axon guidance	K06754	-	-	-
ncbi_395308	0	0.1	0.27	0	0	0.06	0.5	0	0	0.42	0.65	0.12	0	2	5	0	0	1	11	0	0	18	16	3	SFTPA2	surfactant protein A2 precursor	Cellular Processes	Transport and catabolism	ko04145//Phagosome	K10067	-	-	-
ncbi_395314	0.01	0.03	0	0.05	0.23	0.11	0.06	0.06	0.06	0.04	0	0.03	1	4	0	6	20	11	8	6	3	7	0	2	CHAT	choline O-acetyltransferase isoform X1	Organismal Systems;Metabolism	Nervous system;Lipid metabolism	ko04725//Cholinergic synapse;ko00564//Glycerophospholipid metabolism	K00623;K00623	GO:0043005//neuron projection;GO:0043231//intracellular membrane-bounded organelle;GO:0044297//cell body	GO:0016740//transferase activity	GO:0008344//adult locomotory behavior;GO:0031175//neuron projection development;GO:0042133//neurotransmitter metabolic process;GO:0048513//animal organ development;GO:0050808//synapse organization;GO:0060024//rhythmic synaptic transmission
ncbi_395368	0.2	0.28	0.24	0.36	0.36	1.36	0.38	0.57	0.63	0.19	0.52	0.38	25	22	29	51	53	68	48	41	55	53	37	39	CGNRHRL	gonadotropin-releasing hormone receptor-like isoform X1	Environmental Information Processing;Organismal Systems	Signaling molecules and interaction;Endocrine system	ko04080//Neuroactive ligand-receptor interaction;ko04912//GnRH signaling pathway	K04280;K04280	GO:0016021//integral component of membrane	GO:0005488//binding;GO:0016500//protein-hormone receptor activity	GO:0007165//signal transduction
ncbi_395470	6.98	5.97	5.49	12.81	10.73	11.04	8.68	10.43	10.38	8.9	6.34	6.74	930.03	955.02	808.85	2032.25	1716.25	1334.92	1325.43	1318.73	1578.67	2424.71	860.35	1111.85	ITGB8	integrin beta-8 isoform X1	Environmental Information Processing;Cellular Processes;Cellular Processes;Environmental Information Processing;Environmental Information Processing	Signal transduction;Cell motility;Cellular community - eukaryotes;Signaling molecules and interaction;Signaling molecules and interaction	ko04151//PI3K-Akt signaling pathway;ko04810//Regulation of actin cytoskeleton;ko04510//Focal adhesion;ko04514//Cell adhesion molecules (CAMs);ko04512//ECM-receptor interaction	K06591;K06591;K06591;K06591;K06591	GO:0008305//integrin complex;GO:0031988//membrane-bounded vesicle	GO:0005515//protein binding;GO:0060089//molecular transducer activity	GO:0007166//cell surface receptor signaling pathway;GO:0010468//regulation of gene expression;GO:0031589//cell-substrate adhesion;GO:0048513//animal organ development
ncbi_395473	16.03	15.92	16.32	15.71	23.68	17.43	19.02	17.8	15.95	14.35	10.94	11.37	845.07	961.17	870.13	976.4	1542.89	859.5	1199.22	974.06	960.68	1755.74	764.6	788.54	ATP6V0A2	V-type proton ATPase 116 kDa subunit a isoform X1	Metabolism;Cellular Processes;Cellular Processes;Metabolism;Organismal Systems;Organismal Systems	Global and overview maps;Transport and catabolism;Transport and catabolism;Energy metabolism;Nervous system;Excretory system	ko01100//Metabolic pathways;ko04145//Phagosome;ko04142//Lysosome;ko00190//Oxidative phosphorylation;ko04721//Synaptic vesicle cycle;ko04966//Collecting duct acid secretion	K02154;K02154;K02154;K02154;K02154;K02154	GO:0005774//vacuolar membrane;GO:0030141//secretory granule;GO:0031224//intrinsic component of membrane;GO:0033177//proton-transporting two-sector ATPase complex, proton-transporting domain	GO:0015077//monovalent inorganic cation transmembrane transporter activity	GO:0015988//energy coupled proton transmembrane transport, against electrochemical gradient
ncbi_395504	0.17	0.15	0.31	0.06	0	0	0.06	0.19	0	1	0.69	0	7	7	13	3	0	0	3	8	0	95	38	0	GATM	glycine amidinotransferase, mitochondrial isoform X1	Metabolism;Metabolism;Metabolism	Global and overview maps;Amino acid metabolism;Amino acid metabolism	ko01100//Metabolic pathways;ko00330//Arginine and proline metabolism;ko00260//Glycine, serine and threonine metabolism	K00613;K00613;K00613	GO:0019866//organelle inner membrane;GO:0031988//membrane-bounded vesicle;GO:0043231//intracellular membrane-bounded organelle	GO:0015067//amidinotransferase activity;GO:0016810//hydrolase activity, acting on carbon-nitrogen (but not peptide) bonds	GO:0006600//creatine metabolic process
ncbi_395509	17.36	19.5	17.66	55.79	53.58	51.71	34.44	38.3	40.65	36.52	22.75	24.33	2266	2744	2252	7697	7087	5514	4499	4331	5272	8751	2939	3263	PDGFRA	platelet-derived growth factor receptor alpha isoform X1	Environmental Information Processing;Environmental Information Processing;Cellular Processes;Cellular Processes;Cellular Processes;Environmental Information Processing;Environmental Information Processing;Environmental Information Processing;Environmental Information Processing;Environmental Information Processing;Cellular Processes	Signal transduction;Signal transduction;Transport and catabolism;Cell motility;Cellular community - eukaryotes;Signal transduction;Signal transduction;Signal transduction;Signal transduction;Signal transduction;Cellular community - eukaryotes	ko04151//PI3K-Akt signaling pathway;ko04010//MAPK signaling pathway;ko04144//Endocytosis;ko04810//Regulation of actin cytoskeleton;ko04510//Focal adhesion;ko04014//Ras signaling pathway;ko04015//Rap1 signaling pathway;ko04020//Calcium signaling pathway;ko04630//Jak-STAT signaling pathway;ko04072//Phospholipase D signaling pathway;ko04540//Gap junction	K04363;K04363;K04363;K04363;K04363;K04363;K04363;K04363;K04363;K04363;K04363	GO:0016021//integral component of membrane;GO:0042995//cell projection;GO:0044459//plasma membrane part	GO:0005017//platelet-derived growth factor-activated receptor activity;GO:0019838//growth factor binding;GO:0032550//purine ribonucleoside binding;GO:0046983//protein dimerization activity;GO:0070851//growth factor receptor binding	GO:0006275//regulation of DNA replication;GO:0006468//protein phosphorylation;GO:0006935//chemotaxis;GO:0008202//steroid metabolic process;GO:0008284//positive regulation of cell proliferation;GO:0008406//gonad development;GO:0010518//positive regulation of phospholipase activity;GO:0010543//regulation of platelet activation;GO:0030097//hemopoiesis;GO:0030239//myofibril assembly;GO:0030323//respi…
ncbi_395531	23.67	23.68	20.56	46.33	44.29	47.13	33.23	33.17	39.85	40.52	15.75	26.43	2473.58	2782.67	2173.68	5630.04	5643.23	4569.24	4134.44	3566.28	4728.37	9725.27	2173.35	3603.64	NID1	nidogen-1	-	-	-	-	GO:0005604//basement membrane;GO:0031988//membrane-bounded vesicle;GO:0044464//cell part	GO:0001948//glycoprotein binding;GO:0032403//protein complex binding;GO:0043236//laminin binding	GO:0010810//regulation of cell-substrate adhesion;GO:0030198//extracellular matrix organization
ncbi_395552	0.93	1.48	1.1	2.71	6.54	13.8	1.32	2.43	1.96	4.04	1.26	1.35	10	18	12	34	86	138	17	27	24	100	18	19	CCL1	C-C motif chemokine ligand 1 precursor	Environmental Information Processing;Organismal Systems	Signaling molecules and interaction;Immune system	ko04060//Cytokine-cytokine receptor interaction;ko04062//Chemokine signaling pathway	K05514;K05514	-	GO:0005125//cytokine activity	GO:0002376//immune system process;GO:0006935//chemotaxis
ncbi_395621	0.95	1.5	0.58	2.6	2.85	4.71	2.77	1.77	1.7	1.38	1.33	2.29	31	55	19	98	113	142	107	59	63	103	57	97	RGS11	regulator of G-protein signaling 11 isoform X1	-	-	-	-	GO:0043234//protein complex;GO:0044463//cell projection part	GO:0005515//protein binding	GO:0045744//negative regulation of G-protein coupled receptor protein signaling pathway
ncbi_395657	6.85	9.79	7.87	18.25	13.68	18.22	8.88	9.5	10.85	10.76	5.95	10.5	584	897	656	1741	1340	1378	854	769	1012	1988	587	1111	SPON1	spondin-1 precursor	-	-	-	-	GO:0031012//extracellular matrix	-	GO:0022610//biological adhesion
ncbi_395777	1	0.89	0.45	3.23	4.25	1.93	2	2.23	2.5	2.3	0.32	1.41	122	122	55	457	631	172	290	279	346	549	51	210	PHEX	phosphate-regulating neutral endopeptidase isoform X1	-	-	-	-	-	-	-
ncbi_395845	0	0	0	0.57	0.75	0.79	0	0	0	0	0	0	0	0	0	46.9	65.04	51.76	0	0	0	0	0	0	JAK3	tyrosine-protein kinase JAK3	Environmental Information Processing;Environmental Information Processing;Cellular Processes;Organismal Systems;Cellular Processes;Organismal Systems;Organismal Systems	Signal transduction;Signal transduction;Cell growth and death;Immune system;Cellular community - eukaryotes;Immune system;Immune system	ko04151//PI3K-Akt signaling pathway;ko04630//Jak-STAT signaling pathway;ko04217//Necroptosis;ko04062//Chemokine signaling pathway;ko04550//Signaling pathways regulating pluripotency of stem cells;ko04659//Th17 cell differentiation;ko04658//Th1 and Th2 cell differentiation	K11218;K11218;K11218;K11218;K11218;K11218;K11218	GO:0043232//intracellular non-membrane-bounded organelle	GO:0004713//protein tyrosine kinase activity;GO:0019902//phosphatase binding;GO:0032550//purine ribonucleoside binding	GO:0001818//negative regulation of cytokine production;GO:0002260//lymphocyte homeostasis;GO:0002698//negative regulation of immune effector process;GO:0002826//negative regulation of T-helper 1 type immune response;GO:0006357//regulation of transcription from RNA polymerase II promoter;GO:0006468//protein phosphorylation;GO:0010561//negative regulation of glycoprotein biosynthetic process;GO:001…
ncbi_395895	0.95	0.59	1.93	2.24	1.84	2.5	1.4	1.06	1.4	0.78	1.48	1.48	202	135	402	544	473	476	365	231	338	384	386	401	CACNA1D	voltage-dependent L-type calcium channel subunit alpha-1D isoform X1	Environmental Information Processing;Environmental Information Processing;Environmental Information Processing;Cellular Processes;Organismal Systems;Environmental Information Processing;Cellular Processes;Organismal Systems;Organismal Systems;Organismal Systems;Organismal Systems;Organismal Systems;Organismal Systems;Organismal Systems;Organismal Systems;Organismal Systems;Organismal Systems;Orga…	Signal transduction;Signal transduction;Signal transduction;Cellular community - eukaryotes;Endocrine system;Signal transduction;Cell growth and death;Circulatory system;Nervous system;Circulatory system;Nervous system;Environmental adaptation;Nervous system;Nervous system;Nervous system;Endocrine system;Nervous system;Endocrine system;Endocrine system;Circulatory system;Endocrine system;Endocrin…	ko04010//MAPK signaling pathway;ko04024//cAMP signaling pathway;ko04020//Calcium signaling pathway;ko04530//Tight junction;ko04921//Oxytocin signaling pathway;ko04022//cGMP - PKG signaling pathway;ko04218//Cellular senescence;ko04261//Adrenergic signaling in cardiomyocytes;ko04723//Retrograde endocannabinoid signaling;ko04270//Vascular smooth muscle contraction;ko04728//Dopaminergic synapse;ko047…	K04851;K04851;K04851;K04851;K04851;K04851;K04851;K04851;K04851;K04851;K04851;K04851;K04851;K04851;K04851;K04851;K04851;K04851;K04851;K04851;K04851;K04851;K04851	-	-	-
ncbi_395937	0	0.09	0.05	0.09	0.18	0.03	0	0.03	0.47	0	0	0	0	1	3	6	2	4	0	1	5	0	0	0	TSHB	thyrotropin subunit beta isoform X1	-	-	-	-	GO:0043073//germ cell nucleus;GO:0044454//nuclear chromosome part	-	GO:0006259//DNA metabolic process;GO:0008104//protein localization;GO:0022607//cellular component assembly;GO:0048232//male gamete generation
ncbi_395945	0.23	0.07	0.2	0.39	0.22	0.33	0.24	0.12	0.15	0.1	0.22	0.09	39	10.82	33	74	35.16	42	47	19.91	25	28	41	19	SCN2A	sodium channel protein type 2 subunit alpha isoform X1	Organismal Systems	Sensory system	ko04742//Taste transduction	K04834	-	-	-
ncbi_396119	3.61	4.1	2.94	10.92	12.23	14.88	4.78	5.07	6.32	5.37	4.39	3.73	105	135	119	376	412	407	184	149	223	325	166	132	FST	follistatin precursor	Environmental Information Processing	Signal transduction	ko04350//TGF-beta signaling pathway	K04661	GO:0043231//intracellular membrane-bounded organelle	GO:0032403//protein complex binding	GO:0008406//gonad development;GO:0010720//positive regulation of cell development;GO:0010975//regulation of neuron projection development;GO:0030097//hemopoiesis;GO:0032925//regulation of activin receptor signaling pathway;GO:0042635//positive regulation of hair cycle;GO:0045665//negative regulation of neuron differentiation;GO:0045992//negative regulation of embryonic development;GO:0050673//epi…
ncbi_396131	9.94	9.02	11.83	6.56	4.55	4.82	7.68	5.44	5.78	9.98	10.12	7	951.64	986.04	1159.49	738.73	539.34	436.82	885.13	543.29	636.75	2218.98	1294.02	886.85	ZNF335	zinc finger protein 335 isoform X1	-	-	-	-	GO:0034708//methyltransferase complex;GO:0043231//intracellular membrane-bounded organelle	GO:0000975//regulatory region DNA binding;GO:0043169//cation binding	GO:0009887//organ morphogenesis;GO:0010468//regulation of gene expression;GO:0018023//peptidyl-lysine trimethylation;GO:0021953//central nervous system neuron differentiation;GO:0031060//regulation of histone methylation;GO:0032946//positive regulation of mononuclear cell proliferation;GO:0048858//cell projection morphogenesis;GO:0050769//positive regulation of neurogenesis
ncbi_396361	2.46	2.62	2.22	7.95	4.55	7.9	4.29	3.58	4.98	5.15	3.15	4.17	249	315	230	934	519	700	471	366	627	1118	273	463	INHBA	inhibin beta A chain isoform X1	Environmental Information Processing;Cellular Processes;Environmental Information Processing	Signaling molecules and interaction;Cellular community - eukaryotes;Signal transduction	ko04060//Cytokine-cytokine receptor interaction;ko04550//Signaling pathways regulating pluripotency of stem cells;ko04350//TGF-beta signaling pathway	K04667;K04667;K04667	-	-	-
ncbi_396402	6.27	8.31	4.38	17.67	16.79	15.82	11.23	11.8	12.83	13.39	7.52	9.44	750	1056	534	2297	2120	1524	1495	1297	1637	3237	1029	1217	EPHA3	ephrin type-A receptor 3 precursor	Organismal Systems	Development	ko04360//Axon guidance	K05104	GO:0005768//endosome;GO:0016021//integral component of membrane	GO:0005003//ephrin receptor activity;GO:0032550//purine ribonucleoside binding	GO:0001952//regulation of cell-matrix adhesion;GO:0006468//protein phosphorylation;GO:0007169//transmembrane receptor protein tyrosine kinase signaling pathway;GO:0007413//axonal fasciculation;GO:0010769//regulation of cell morphogenesis involved in differentiation;GO:0010975//regulation of neuron projection development;GO:0032526//response to retinoic acid;GO:0032886//regulation of microtubule-b…
ncbi_396426	0.07	0.03	0.07	0	0	0	0.09	0.07	0.03	0.22	0.25	0.06	2	1	2	0	0	0	3	2	1	14	9	2	TUBA8B	tubulin alpha-2 chain	Cellular Processes;Cellular Processes;Cellular Processes;Cellular Processes	Cellular community - eukaryotes;Transport and catabolism;Cell growth and death;Cellular community - eukaryotes	ko04530//Tight junction;ko04145//Phagosome;ko04210//Apoptosis;ko04540//Gap junction	K07374;K07374;K07374;K07374	GO:0015630//microtubule cytoskeleton;GO:0032991//macromolecular complex	GO:0005198//structural molecule activity;GO:0032550//purine ribonucleoside binding	GO:0043623//cellular protein complex assembly;GO:0044763//single-organism cellular process
ncbi_396431	0.92	4.64	4.08	8.01	6.24	6.18	1.59	6.23	5.82	3.73	4.96	4.67	140.71	706	535	1223	1003	751.9	272.03	847	851	1125.11	811	604.35	THRB	thyroid hormone receptor beta isoform 2	Environmental Information Processing;Organismal Systems	Signaling molecules and interaction;Endocrine system	ko04080//Neuroactive ligand-receptor interaction;ko04919//Thyroid hormone signaling pathway	K08362;K08362	GO:0000785//chromatin;GO:0031988//membrane-bounded vesicle;GO:0043231//intracellular membrane-bounded organelle	GO:0003677//DNA binding;GO:0003682//chromatin binding;GO:0004879//RNA polymerase II transcription factor activity, ligand-activated sequence-specific DNA binding;GO:0005515//protein binding;GO:0042562//hormone binding;GO:0046914//transition metal ion binding	GO:0006357//regulation of transcription from RNA polymerase II promoter;GO:0009653//anatomical structure morphogenesis;GO:0009755//hormone-mediated signaling pathway;GO:0045924//regulation of female receptivity;GO:0050954//sensory perception of mechanical stimulus;GO:0060487//lung epithelial cell differentiation;GO:1903522//regulation of blood circulation
ncbi_396435	148.48	154.24	140.88	103.25	96.16	77.95	91.13	111.37	109.14	202.34	118.42	114.22	3841	4487	3688	3106	3033	1871	2807	2964	3206	12025	4045	3855	TPI1	triosephosphate isomerase	Metabolism;Metabolism;Metabolism;Metabolism;Metabolism;Metabolism	Global and overview maps;Global and overview maps;Carbohydrate metabolism;Global and overview maps;Carbohydrate metabolism;Carbohydrate metabolism	ko01100//Metabolic pathways;ko01200//Carbon metabolism;ko00562//Inositol phosphate metabolism;ko01230//Biosynthesis of amino acids;ko00010//Glycolysis / Gluconeogenesis;ko00051//Fructose and mannose metabolism	K01803;K01803;K01803;K01803;K01803;K01803	GO:0031988//membrane-bounded vesicle;GO:0043231//intracellular membrane-bounded organelle;GO:0044421//extracellular region part;GO:0044444//cytoplasmic part	GO:0016861//intramolecular oxidoreductase activity, interconverting aldoses and ketoses	GO:0006006//glucose metabolic process;GO:0006081//cellular aldehyde metabolic process;GO:0006090//pyruvate metabolic process;GO:0006739//NADP metabolic process;GO:0044707//single-multicellular organism process
ncbi_396456	176.3	175.51	167.18	125.14	130.43	93.56	126.53	147.99	147.64	252.11	199.71	164	8279	9260	7948	6819	7456	4068	7060	7109	7856	26846	12223	10025	PKM	pyruvate kinase PKM isoform X2	Metabolism;Metabolism;Metabolism;Organismal Systems;Metabolism;Metabolism;Metabolism	Global and overview maps;Nucleotide metabolism;Global and overview maps;Endocrine system;Global and overview maps;Carbohydrate metabolism;Carbohydrate metabolism	ko01100//Metabolic pathways;ko00230//Purine metabolism;ko01200//Carbon metabolism;ko04922//Glucagon signaling pathway;ko01230//Biosynthesis of amino acids;ko00010//Glycolysis / Gluconeogenesis;ko00620//Pyruvate metabolism	K00873;K00873;K00873;K00873;K00873;K00873;K00873	-	-	-
ncbi_396458	0	0.06	0	0	0	0	0.08	0	0	0.15	0.28	0	0	4	0	0	0	0	5	0	0	19	20	0	PCK1	phosphoenolpyruvate carboxykinase, cytosolic [GTP]	Metabolism;Environmental Information Processing;Organismal Systems;Environmental Information Processing;Environmental Information Processing;Organismal Systems;Organismal Systems;Organismal Systems;Metabolism;Metabolism;Metabolism;Organismal Systems	Global and overview maps;Signal transduction;Endocrine system;Signal transduction;Signal transduction;Endocrine system;Endocrine system;Endocrine system;Carbohydrate metabolism;Carbohydrate metabolism;Carbohydrate metabolism;Excretory system	ko01100//Metabolic pathways;ko04151//PI3K-Akt signaling pathway;ko04910//Insulin signaling pathway;ko04068//FoxO signaling pathway;ko04152//AMPK signaling pathway;ko04922//Glucagon signaling pathway;ko03320//PPAR signaling pathway;ko04920//Adipocytokine signaling pathway;ko00010//Glycolysis / Gluconeogenesis;ko00620//Pyruvate metabolism;ko00020//Citrate cycle (TCA cycle);ko04964//Proximal tubule …	K01596;K01596;K01596;K01596;K01596;K01596;K01596;K01596;K01596;K01596;K01596;K01596	GO:0031988//membrane-bounded vesicle;GO:0044444//cytoplasmic part	GO:0000166//nucleotide binding;GO:0004611//phosphoenolpyruvate carboxykinase activity;GO:0016772//transferase activity, transferring phosphorus-containing groups;GO:0032550//purine ribonucleoside binding;GO:0043168//anion binding;GO:0046914//transition metal ion binding	GO:0006006//glucose metabolic process;GO:0006090//pyruvate metabolic process;GO:0006473//protein acetylation;GO:0006796//phosphate-containing compound metabolic process;GO:0043434//response to peptide hormone
ncbi_396487	126.79	150.6	136.28	104.55	123.34	76.71	144.82	203.98	196.73	301.75	138.2	134.32	5850	7814	6363	5610	6939	3284	7956	9683	10307	31984	8420	8086	HSPA5	endoplasmic reticulum chaperone BiP precursor	Genetic Information Processing;Organismal Systems;Organismal Systems;Genetic Information Processing	Folding, sorting and degradation;Endocrine system;Immune system;Folding, sorting and degradation	ko04141//Protein processing in endoplasmic reticulum;ko04918//Thyroid hormone synthesis;ko04612//Antigen processing and presentation;ko03060//Protein export	K09490;K09490;K09490;K09490	GO:0005924//cell-substrate adherens junction;GO:0031227//intrinsic component of endoplasmic reticulum membrane;GO:0031988//membrane-bounded vesicle;GO:0043234//protein complex	GO:0032550//purine ribonucleoside binding;GO:0043021//ribonucleoprotein complex binding;GO:0044389//ubiquitin-like protein ligase binding	GO:0006508//proteolysis;GO:0006984//ER-nucleus signaling pathway;GO:0009267//cellular response to starvation;GO:0017015//regulation of transforming growth factor beta receptor signaling pathway;GO:0030334//regulation of cell migration;GO:0031396//regulation of protein ubiquitination;GO:0032075//positive regulation of nuclease activity;GO:0042981//regulation of apoptotic process;GO:0048532//anatom…
ncbi_396508	0	0	0	0	0.03	0	0	0.62	0	1.88	1.09	0	0	0	0	0	1	0	0	19	0	129	43	0	CKMT2	creatine kinase S-type, mitochondrial	Metabolism;Metabolism	Global and overview maps;Amino acid metabolism	ko01100//Metabolic pathways;ko00330//Arginine and proline metabolism	K00933;K00933	GO:0019866//organelle inner membrane;GO:0043231//intracellular membrane-bounded organelle	GO:0016301//kinase activity;GO:0032550//purine ribonucleoside binding	GO:0006796//phosphate-containing compound metabolic process
ncbi_407087	0.1	0	0.68	1.7	1.38	0.75	0.75	0.86	0.87	0.26	0	0.23	1	0	7	20	17	7	9	9	10	6	0	3	KK34	interleukin-like precursor	-	-	-	-	-	-	-
ncbi_408049	0.13	0.13	0	0.21	0.31	2.71	0.13	0.37	0.34	0.31	0.09	0.15	7	9	0	13	20	133	8	20	20	46	6	12	CDH10	cadherin-10 isoform X1	-	-	-	-	GO:0031224//intrinsic component of membrane	GO:0043169//cation binding	GO:0098742//cell-cell adhesion via plasma-membrane adhesion molecules
ncbi_408184	6.09	7.25	3.2	12.93	11.93	15.43	11.38	10.09	6.3	10.03	5.07	10.83	244.93	327.91	130.39	604.61	584.94	575.72	545.18	417.56	287.81	927.17	269.42	568.58	GHR	growth hormone receptor precursor	Environmental Information Processing;Environmental Information Processing;Environmental Information Processing;Environmental Information Processing	Signal transduction;Signaling molecules and interaction;Signaling molecules and interaction;Signal transduction	ko04151//PI3K-Akt signaling pathway;ko04080//Neuroactive ligand-receptor interaction;ko04060//Cytokine-cytokine receptor interaction;ko04630//Jak-STAT signaling pathway	K05080;K05080;K05080;K05080	-	-	-
ncbi_414136	0	0.17	0.29	0	0	0.1	0.16	0.09	0.35	1.62	0.37	0.15	0	2	3	0	0	1	2	1	6	43	5	2	HSPB2	heat shock protein beta-2 isoform X1	-	-	-	-	-	GO:0043169//cation binding	GO:0061061//muscle structure development
ncbi_415360	10.54	12.32	10.28	5.51	7.1	5.38	4.62	6.19	7.55	10.4	8.6	8.14	362.72	478.21	352.09	214.93	297.79	172.52	192.9	218.9	301.01	818.78	398.12	368.17	DNAJA4	dnaJ homolog subfamily A member 4 isoform X1	-	-	-	-	GO:0044444//cytoplasmic part	GO:0005515//protein binding;GO:0043169//cation binding	GO:0006457//protein folding;GO:0006950//response to stress;GO:0051129//negative regulation of cellular component organization
ncbi_415377	1.91	2.13	1.83	5.8	4.53	5.77	4.02	3.83	4.38	3.81	2.06	2.46	278	333	259	1056	783	767	664	592	719	1343	369	476	RORA	nuclear receptor ROR-alpha isoform X1	Organismal Systems;Organismal Systems	Immune system;Environmental adaptation	ko04659//Th17 cell differentiation;ko04710//Circadian rhythm	K08532;K08532	GO:0043231//intracellular membrane-bounded organelle	GO:0000981//RNA polymerase II transcription factor activity, sequence-specific DNA binding;GO:0001221//transcription cofactor binding;GO:0003677//DNA binding;GO:0032934//sterol binding;GO:0038023//signaling receptor activity;GO:0046914//transition metal ion binding	GO:0001666//response to hypoxia;GO:0001819//positive regulation of cytokine production;GO:0002694//regulation of leukocyte activation;GO:0006357//regulation of transcription from RNA polymerase II promoter;GO:0009150//purine ribonucleotide metabolic process;GO:0009755//hormone-mediated signaling pathway;GO:0010675//regulation of cellular carbohydrate metabolic process;GO:0019216//regulation of li…
ncbi_415476	3.64	3.49	4.02	8.16	15.63	9.59	8.96	9.03	9.64	2.9	5.68	10.02	701.8	761.84	788	1834.88	3688.88	1734.32	2065.82	1797.06	2120.83	1293.5	1450.15	2540.68	CEMIP	cell migration-inducing and hyaluronan-binding protein isoform X1	-	-	-	-	GO:0030662//coated vesicle membrane	GO:0005048//signal sequence binding;GO:0005539//glycosaminoglycan binding;GO:0030276//clathrin binding	GO:0006027//glycosaminoglycan catabolic process;GO:0010524//positive regulation of calcium ion transport into cytosol;GO:0030334//regulation of cell migration;GO:0050954//sensory perception of mechanical stimulus;GO:0051130//positive regulation of cellular component organization;GO:0071902//positive regulation of protein serine/threonine kinase activity
ncbi_415485	0.21	0.34	0.1	0.84	0.6	0.76	0.71	0.3	0.62	0.37	0.47	0.15	26	39	10	109	79	88	82	29	77	77	55	34	KIAA1024	UPF0258 protein KIAA1024 homolog isoform X1	-	-	-	-	-	-	-
ncbi_415594	2.26	1.94	1.4	2.92	2.65	2.54	0.76	3.32	2.04	1.47	0.84	1.89	464.57	448.44	290.07	697.94	663.09	484.52	186.36	702.44	476.59	695.3	227.96	506.73	DMXL2	LOW QUALITY PROTEIN: dmX-like protein 2	-	-	-	-	GO:0016023//cytoplasmic, membrane-bounded vesicle	GO:0017016//Ras GTPase binding	-
ncbi_415652	1.5	1.99	1.75	4.98	2.53	4.13	0.94	1.27	1.48	2.48	0.99	1.36	16	24	19	62	33	41	12	14	18	61	14	19	CCL17	chemokine (C-C motif) ligand 17 precursor	Environmental Information Processing;Organismal Systems;Organismal Systems;Organismal Systems	Signaling molecules and interaction;Immune system;Immune system;Immune system	ko04060//Cytokine-cytokine receptor interaction;ko04062//Chemokine signaling pathway;ko04625//C-type lectin receptor signaling pathway;ko04657//IL-17 signaling pathway	K21083;K21083;K21083;K21083	GO:0005576//extracellular region	GO:0005125//cytokine activity	GO:0002376//immune system process;GO:0006935//chemotaxis
ncbi_415914	2.12	2.14	1.84	3.45	2.01	3.3	3.09	1.91	2.1	1.25	1.95	1.67	220.08	248.08	192.63	410.64	252.49	313.36	371.38	206.7	246.94	294.27	265.47	229.41	C12H3orf18	uncharacterized protein C3orf18 homolog isoform X1	-	-	-	-	-	-	-
ncbi_416087	9.37	10.86	11.16	12.82	17.42	11.72	11.45	12.84	11.35	9.96	8.41	9.36	576.09	751.42	694.72	917.31	1306.47	669.02	838.75	812.54	792.53	1407.6	683.05	750.9	SUCLG2	succinyl-CoA ligase [GDP-forming] subunit beta, mitochondrial	Metabolism;Metabolism;Metabolism;Metabolism	Global and overview maps;Global and overview maps;Carbohydrate metabolism;Carbohydrate metabolism	ko01100//Metabolic pathways;ko01200//Carbon metabolism;ko00640//Propanoate metabolism;ko00020//Citrate cycle (TCA cycle)	K01900;K01900;K01900;K01900	GO:0016020//membrane;GO:0043231//intracellular membrane-bounded organelle	GO:0003824//catalytic activity;GO:0032550//purine ribonucleoside binding;GO:0043169//cation binding	-
ncbi_416165	40.53	40.71	42.04	49.4	59.08	45.91	47.01	52.13	47.98	37.13	30.08	31.48	1998	2257	2097	2832	3551	2100	2759	2644	2686	4205	1958	2025	MAT2B	methionine adenosyltransferase 2 subunit beta	Metabolism;Metabolism;Metabolism	Global and overview maps;Global and overview maps;Amino acid metabolism	ko01100//Metabolic pathways;ko01230//Biosynthesis of amino acids;ko00270//Cysteine and methionine metabolism	K00789;K00789;K00789	GO:0031988//membrane-bounded vesicle;GO:0043231//intracellular membrane-bounded organelle	GO:0003824//catalytic activity;GO:0005515//protein binding;GO:0030234//enzyme regulator activity	GO:0009108//coenzyme biosynthetic process;GO:0019222//regulation of metabolic process
ncbi_416315	13.54	11.36	13.17	15.48	18.45	14.14	15.06	11.95	13.76	11.15	10.46	8.16	1493.58	1406.3	1483.07	1973.26	2484.67	1446.09	1977.51	1360.34	1732.93	2831.52	1557.05	1191.61	JADE2	E3 ubiquitin-protein ligase Jade-2 isoform X1	-	-	-	-	-	-	-
ncbi_416361	0.68	2.08	1.8	0.46	0.89	1.05	2.24	1.25	1.07	2.05	1.51	1.14	42.7	147.59	115	34.03	68.06	61.33	168.17	80.89	76.25	296.49	125.33	93.91	GRK6	LOW QUALITY PROTEIN: G protein-coupled receptor kinase 6	Cellular Processes;Organismal Systems;Environmental Information Processing	Transport and catabolism;Immune system;Signal transduction	ko04144//Endocytosis;ko04062//Chemokine signaling pathway;ko04341//Hedgehog signaling pathway - fly	K08291;K08291;K08291	-	GO:0004674//protein serine/threonine kinase activity;GO:0032550//purine ribonucleoside binding	GO:0006464//cellular protein modification process;GO:0006796//phosphate-containing compound metabolic process;GO:0045744//negative regulation of G-protein coupled receptor protein signaling pathway
ncbi_416376	5.27	4.9	5.79	7.33	7.93	13.15	6.96	6.7	6.37	6.53	5.31	6.33	1253.91	1310.73	1397.47	2026.27	2305.21	2904.64	1971.52	1640.27	1719.24	3571.54	1669.17	1966.52	SETBP1	SET-binding protein isoform X1	-	-	-	-	-	-	-
ncbi_416542	0.31	0.26	0.2	0	0.1	0.08	0.03	0.38	0.11	1.06	1.8	0	8	7	5	0	3	2	1	10	3	63	59	0	RPL3L	60S ribosomal protein L3-like isoform X1	Genetic Information Processing	Translation	ko03010//Ribosome	K02925	GO:0015934//large ribosomal subunit	-	GO:0010467//gene expression
ncbi_416559	4.47	6.06	2.82	1.61	2.54	2.06	2.64	1.81	3.35	3.54	3.98	2.47	259.12	394.67	165.51	108.66	179.5	110.75	182.1	107.95	220.23	471.22	304.44	186.37	PGP	glycerol-3-phosphate phosphatase	Metabolism;Metabolism;Metabolism	Global and overview maps;Global and overview maps;Carbohydrate metabolism	ko01100//Metabolic pathways;ko01200//Carbon metabolism;ko00630//Glyoxylate and dicarboxylate metabolism	K19269;K19269;K19269	-	GO:0004721//phosphoprotein phosphatase activity;GO:0046872//metal ion binding	GO:0006470//protein dephosphorylation
ncbi_416822	0.32	0	0	0	0.07	0.12	0.27	0	0.08	0.53	0.74	0.17	8.99	0	0	0	2.47	3.26	9.17	0	2.61	34.88	27.92	6.44	RILPL1	RILP-like protein 1	-	-	-	-	-	-	-
ncbi_416834	0	0	0	0.18	0	0.05	0.05	0	0	0	0	0	0	0	0	16.71	0	3.99	4.94	0	0	0	0	0	ABCB9	ATP-binding cassette sub-family B member 9	Cellular Processes;Environmental Information Processing	Transport and catabolism;Membrane transport	ko04142//Lysosome;ko02010//ABC transporters	K05656;K05656	GO:0000323//lytic vacuole;GO:0005774//vacuolar membrane;GO:0031227//intrinsic component of endoplasmic reticulum membrane	GO:0032550//purine ribonucleoside binding;GO:0042626//ATPase activity, coupled to transmembrane movement of substances;GO:0046983//protein dimerization activity	GO:0042886//amide transport;GO:0044763//single-organism cellular process
ncbi_416914	0	0.21	0.2	0.1	0.1	0.36	0.15	0.41	0.59	0.24	3.19	2.16	0	51.61	43.93	27.06	26.22	74.4	39.33	92.94	147.9	122.97	664.84	466.8	TTC28	tetratricopeptide repeat protein 28 isoform X1	-	-	-	-	GO:0044464//cell part	-	GO:0000278//mitotic cell cycle
ncbi_417012	0.22	0.19	0.23	0.73	1	0.6	0.51	0.34	0.44	0.34	0.31	0.51	18	21	26	57	91	59	66	33	47	68	37	44	HORMAD2	HORMA domain-containing protein 2 isoform X1	-	-	-	-	GO:0043232//intracellular non-membrane-bounded organelle	-	GO:0000280//nuclear division;GO:0007062//sister chromatid cohesion
ncbi_417035	1.06	0.9	0.46	1.84	1.8	2.37	2.4	1.14	0.33	0.24	0.6	0.63	36.96	36	16	73.5	76.27	77.47	101.73	40.65	13	18.63	27	28	BG8	MHC B-G antigen isoform 1 precursor	-	-	-	-	GO:0031224//intrinsic component of membrane	-	-
ncbi_417144	8.76	5.55	13.61	3.76	2.05	0.67	10.54	11.56	4.93	10.02	8.02	9.06	360.66	257.13	567.28	179.84	102.83	25.69	516.6	489.65	230.33	947.84	436.32	486.82	WDR5	WD repeat-containing protein 5	-	-	-	-	GO:0044665//MLL1/2 complex	GO:0010485//H4 histone acetyltransferase activity;GO:0042393//histone binding	GO:0010468//regulation of gene expression;GO:0016571//histone methylation;GO:0034645//cellular macromolecule biosynthetic process;GO:0043967//histone H4 acetylation
ncbi_417386	0.03	0.14	0.09	0.11	0.04	0.06	0.18	0.31	0.14	0.41	0.14	0.21	3	18	11	15	5	6	25	37	18	108	22	31	LOC417386	myeloid-associated differentiation marker-like protein 2	-	-	-	-	GO:0031224//intrinsic component of membrane	-	-
ncbi_417517	62.68	60.39	63.73	31.73	35.16	30.14	31.75	45.64	36.85	53.89	47.84	48.68	1522	1649	1566	896	1041	679	918	1140	1016	3006	1534	1542	MDH2	malate dehydrogenase, mitochondrial	Metabolism;Metabolism;Metabolism;Metabolism;Metabolism;Metabolism	Global and overview maps;Global and overview maps;Amino acid metabolism;Carbohydrate metabolism;Carbohydrate metabolism;Carbohydrate metabolism	ko01100//Metabolic pathways;ko01200//Carbon metabolism;ko00270//Cysteine and methionine metabolism;ko00620//Pyruvate metabolism;ko00630//Glyoxylate and dicarboxylate metabolism;ko00020//Citrate cycle (TCA cycle)	K00026;K00026;K00026;K00026;K00026;K00026	GO:0019866//organelle inner membrane;GO:0031988//membrane-bounded vesicle;GO:0043231//intracellular membrane-bounded organelle	GO:0003723//RNA binding;GO:0016615//malate dehydrogenase activity	GO:0005975//carbohydrate metabolic process;GO:0006101//citrate metabolic process;GO:0006473//protein acetylation;GO:0043648//dicarboxylic acid metabolic process
ncbi_417529	14.67	16.18	16.19	33.38	35.67	39.14	31.86	31.74	33.62	28.67	18.3	23.27	1046.41	1296.4	1143.74	2692.38	3026.97	2534.6	2653.35	2287.57	2652.59	4562.07	1694.25	2142.42	RFFL	E3 ubiquitin-protein ligase rififylin isoform X1	-	-	-	-	GO:0031090//organelle membrane;GO:0043231//intracellular membrane-bounded organelle;GO:0043235//receptor complex	GO:0004842//ubiquitin-protein transferase activity;GO:0019900//kinase binding;GO:0044389//ubiquitin-like protein ligase binding;GO:0046914//transition metal ion binding	GO:0000209//protein polyubiquitination;GO:0001960//negative regulation of cytokine-mediated signaling pathway;GO:0006511//ubiquitin-dependent protein catabolic process;GO:0015031//protein transport;GO:0043154//negative regulation of cysteine-type endopeptidase activity involved in apoptotic process;GO:1901796//regulation of signal transduction by p53 class mediator;GO:1902041//regulation of extri…
ncbi_417544	180.4	221.03	212.58	117.79	145.97	91.72	116.85	151.6	135.87	215.01	189.82	133.56	2742	3781	3268	2084	2704	1294	2116	2372	2349	7531	3821	2659	CHCHD2	coiled-coil-helix-coiled-coil-helix domain-containing protein 2 isoform X1	-	-	-	-	-	-	-
ncbi_417600	0.88	2.5	1.43	2.84	3.7	3.6	3.54	2.01	3.52	1.46	0.28	2.46	26.47	84.04	44.4	103.13	140.97	101.4	130.47	64.61	120.48	104.79	11.76	100.16	PIGL	N-acetylglucosaminyl-phosphatidylinositol de-N-acetylase isoform X1	Metabolism;Metabolism	Global and overview maps;Glycan biosynthesis and metabolism	ko01100//Metabolic pathways;ko00563//Glycosylphosphatidylinositol(GPI)-anchor biosynthesis	K03434;K03434	-	-	-
ncbi_417810	0.6	0.94	0.59	0.33	0.62	0.65	0.57	0.42	0.83	0.8	1.27	1.58	22	40	22	14	28	24	26	17	35	69	62	76	AMIGO2	amphoterin-induced protein 2 isoform X1	-	-	-	-	-	-	-
ncbi_417880	3.46	3.99	2.72	8.42	5.68	8.02	5.09	7.38	6.18	5.1	4.19	3.71	357.35	462.74	283.59	1009.05	714.74	766.42	625.59	783.97	723.47	1210.25	571.76	498.94	TMTC2	transmembrane and TPR repeat-containing protein 2 isoform X1	-	-	-	-	GO:0031090//organelle membrane	-	GO:0055065//metal ion homeostasis
ncbi_417968	0.75	2.23	0.24	0.11	0.11	0.08	0.38	0.21	0.07	0.33	0.23	1.09	58	194	19	8	9	5	34	17	5	54	24	110	GUCY2C	heat-stable enterotoxin receptor isoform X1	Metabolism	Nucleotide metabolism	ko00230//Purine metabolism	K12320	GO:0031224//intrinsic component of membrane	GO:0009975//cyclase activity;GO:0016301//kinase activity;GO:0016829//lyase activity;GO:0032550//purine ribonucleoside binding	GO:0006464//cellular protein modification process;GO:0007165//signal transduction;GO:0008283//cell proliferation;GO:0009152//purine ribonucleotide biosynthetic process;GO:0042221//response to chemical
ncbi_418118	14.35	21.35	17.96	14.12	16.07	9.24	17.99	16.11	14.93	19.76	26.6	19.54	156	257	191	150	186	82	206	164	165	423	334	236	NDUFB2	NADH dehydrogenase [ubiquinone] 1 beta subcomplex subunit 2, mitochondrial	Metabolism;Organismal Systems;Organismal Systems;Metabolism	Global and overview maps;Environmental adaptation;Nervous system;Energy metabolism	ko01100//Metabolic pathways;ko04714//Thermogenesis;ko04723//Retrograde endocannabinoid signaling;ko00190//Oxidative phosphorylation	K03958;K03958;K03958;K03958	GO:0019866//organelle inner membrane;GO:0044455//mitochondrial membrane part	GO:0050136//NADH dehydrogenase (quinone) activity	GO:0022904//respiratory electron transport chain
ncbi_418256	26.97	25.2	20.35	34.22	34.78	33.12	21.81	28.8	28.4	22.62	18.63	23.57	1578	1657	1204	2327	2480	1797	1520	1731	1883	3043	1439	1798	MFAP5	microfibrillar-associated protein 5 isoform X1	-	-	-	-	-	-	GO:0030198//extracellular matrix organization
ncbi_418306	0.13	0.09	0.01	0.19	0.23	0.25	0.17	0.23	0.05	0.03	0	0.1	10	8	1	18	23	17	16	19	5	6	0	10	KEL	kell blood group glycoprotein isoform X1	-	-	-	-	-	GO:0070011//peptidase activity, acting on L-amino acid peptides	GO:0006508//proteolysis;GO:0006875//cellular metal ion homeostasis;GO:0008366//axon ensheathment;GO:0014904//myotube cell development;GO:0032536//regulation of cell projection size;GO:0043267//negative regulation of potassium ion transport
ncbi_418315	0.13	0.12	0.09	0.43	0.46	0.62	0.36	0.28	0.38	0.23	0.34	0.14	21	23	15	83	93	95	70	48	71	89	75	31	SPAG17	LOW QUALITY PROTEIN: sperm-associated antigen 17	-	-	-	-	-	-	-
ncbi_418411	0.98	0.87	0.69	3.85	2.36	4.46	3.02	2.75	2.63	3.17	1.53	2.37	71	75	56	250	134	147	134	129	158	300	55	87	SH2D1B	SH2 domain-containing protein 1B isoform X1	-	-	-	-	-	-	-
ncbi_418445	0.59	2.36	0.29	0.06	0.05	0	0.16	0.16	0.06	0.57	0.07	0.48	18	81	9	2	2	0	6	5	2	40	3	19	GPA33	cell surface A33 antigen	-	-	-	-	GO:0031224//intrinsic component of membrane;GO:0031988//membrane-bounded vesicle	-	-
ncbi_418463	0.51	0.28	0.24	0.42	0.69	0.33	0.16	0.16	0.37	0.16	0.06	0.34	88	53	41	83	144	52	33	29	72	61	14	75	CADM2	cell adhesion molecule 2 isoform X2	-	-	-	-	GO:0031224//intrinsic component of membrane	-	-
ncbi_418642	0.04	0.17	0.08	0.04	0	0	0.04	0.07	0.19	0.35	0.41	0.13	3.94	18.68	7.82	4.88	0	0	4.14	7.13	20.4	76.27	51.24	15.62	ARHGAP6	LOW QUALITY PROTEIN: rho GTPase-activating protein 6	-	-	-	-	GO:0005856//cytoskeleton	GO:0019899//enzyme binding;GO:0060229//lipase activator activity	GO:0001953//negative regulation of cell-matrix adhesion;GO:0007045//cell-substrate adherens junction assembly;GO:0010863//positive regulation of phospholipase C activity;GO:0032232//negative regulation of actin filament bundle assembly;GO:0043087//regulation of GTPase activity
ncbi_418658	0.52	0.46	0.53	1.53	1.94	1.45	1.03	0.9	1.16	0.66	0.54	1.2	21	21	21	72	97	55.95	47	37	55	62	29	64	ARSD	arylsulfatase D isoform X1	-	-	-	-	-	GO:0016788//hydrolase activity, acting on ester bonds	-
ncbi_418698	8.15	6.62	7.34	5.41	5.81	4.1	4.66	9.35	8.5	9.35	6.34	8.24	340.81	311.04	309.75	263.18	296.48	159.15	231.95	402	403.68	895.39	349.9	449.5	MITD1	MIT domain-containing protein 1 isoform X1	-	-	-	-	GO:0031988//membrane-bounded vesicle;GO:0044425//membrane part;GO:0044464//cell part	GO:0005543//phospholipid binding;GO:0046983//protein dimerization activity	GO:0009987//cellular process;GO:0043393//regulation of protein binding
ncbi_418757	3.15	2.86	3.06	1.87	1.5	1.68	1.26	3.53	2.53	2.37	3.17	3.78	131.09	144.91	130.64	104.94	93.15	71.39	74.24	146.38	119.11	242.55	181.64	202.02	CARS2	probable cysteine--tRNA ligase, mitochondrial isoform X1	Genetic Information Processing	Translation	ko00970//Aminoacyl-tRNA biosynthesis	K01883	-	-	-
ncbi_418797	1.94	1.92	1.81	4.2	3.07	3.72	2.72	3.86	3.62	2.88	1.45	2.68	416	464	393.26	1049	802.23	739.6	695.67	852.66	881.9	1417.86	412	750.87	SLITRK6	SLIT and NTRK-like protein 6	-	-	-	-	GO:0016021//integral component of membrane;GO:0044464//cell part	-	GO:0007626//locomotory behavior;GO:0007638//mechanosensory behavior;GO:0021545//cranial nerve development;GO:0022607//cellular component assembly;GO:0040007//growth;GO:0043010//camera-type eye development;GO:0048598//embryonic morphogenesis;GO:0048812//neuron projection morphogenesis;GO:0050953//sensory perception of light stimulus;GO:0060005//vestibular reflex
ncbi_418826	2.95	8.04	0.37	0.12	0	0.11	1.35	0.23	0.03	0.63	0	3.73	86	264	11	4	0	3	47	7	1	42	0	142	OLFM4	olfactomedin-4 precursor	-	-	-	-	GO:0016020//membrane;GO:0030141//secretory granule	GO:0046983//protein dimerization activity;GO:0050839//cell adhesion molecule binding	GO:0002683//negative regulation of immune system process;GO:0010770//positive regulation of cell morphogenesis involved in differentiation;GO:0043122//regulation of I-kappaB kinase/NF-kappaB signaling;GO:0051259//protein oligomerization
ncbi_419012	1.83	2.19	1.19	5.76	4.86	6.33	3.74	3.17	3.95	3.94	1.36	3.54	395.04	623.93	305.92	1699.95	1504.97	1491.7	1132.14	827.29	1137.79	2163.87	293.3	1173.38	NOX4	NADPH oxidase 4 isoform X1	-	-	-	-	-	-	-
ncbi_419073	0.71	1.48	0.87	3.79	3.8	3.16	2.11	1.82	3.58	3.39	0.51	1.62	141.86	331.35	177.04	875.55	919.7	582.18	500.71	373.35	810.8	1546.41	136.84	420.12	DCHS1	protocadherin-16	Environmental Information Processing;Environmental Information Processing	Signal transduction;Signal transduction	ko04391//Hippo signaling pathway -fly;ko04392//Hippo signaling pathway - multiple species	K16507;K16507	GO:0031224//intrinsic component of membrane;GO:0044464//cell part	GO:0046872//metal ion binding	GO:0001503//ossification;GO:0009887//organ morphogenesis;GO:0030154//cell differentiation;GO:0035295//tube development;GO:0035556//intracellular signal transduction;GO:0098742//cell-cell adhesion via plasma-membrane adhesion molecules
ncbi_419121	0.39	0.35	0.22	1.1	1.36	1.05	0.76	0.6	0.85	0.45	0.71	0.57	56.18	57.2	32.44	183.61	237.73	139.22	129.22	89.3	138.13	149.02	135	106.78	GGT7	glutathione hydrolase 7	Metabolism;Metabolism;Metabolism	Global and overview maps;Metabolism of other amino acids;Metabolism of other amino acids	ko01100//Metabolic pathways;ko00480//Glutathione metabolism;ko00430//Taurine and hypotaurine metabolism	K00681;K00681;K00681	-	-	-
ncbi_419253	3.68	5.32	5.79	9.61	9.71	8.92	8.88	8.04	8.02	5.35	6.27	6.28	103.11	157.89	152.57	293.86	324.04	227.75	284.63	218.38	251.94	328.38	217.47	221.34	TCEA2	transcription elongation factor A protein 2 isoform X1	-	-	-	-	GO:0005815//microtubule organizing center;GO:0043231//intracellular membrane-bounded organelle	GO:0003676//nucleic acid binding;GO:0046914//transition metal ion binding	GO:0006355//regulation of transcription, DNA-templated
ncbi_419371	15.03	19.88	17.1	8.33	9.69	6.81	10.4	10.48	11.04	13.72	15.45	10.08	556	824	638	367	438	240	470	402	466	1183	754	493	ACOT7	cytosolic acyl coenzyme A thioester hydrolase isoform X1	Metabolism;Metabolism	Lipid metabolism;Lipid metabolism	ko00062//Fatty acid elongation;ko01040//Biosynthesis of unsaturated fatty acids	K17360;K17360	-	-	-
ncbi_419407	3.89	4.16	3.92	8.44	5.07	9.76	4.59	3.86	5.93	5.46	4.05	4.62	278	346	295	711	471	675	411	288	486	970	408	460	MMP23B	matrix metalloproteinase-23 isoform X1	-	-	-	-	-	GO:0004175//endopeptidase activity;GO:0046914//transition metal ion binding	GO:0019538//protein metabolic process
ncbi_419443	0.31	0.12	4.13	0.75	1.23	0.69	0.82	2.04	0.12	1.63	0.94	2.69	39.72	16.89	534.26	111.49	191.8	81.73	124.93	267.92	16.96	477.71	158.52	449.47	TMEM201	transmembrane protein 201	-	-	-	-	GO:0031090//organelle membrane	GO:0003779//actin binding	GO:0001667//ameboidal-type cell migration;GO:0040023//establishment of nucleus localization
ncbi_419754	0.87	0.26	0.51	0.71	0.95	0.08	1.09	0.9	0.64	0.55	5.93	0.41	51	18	24	43	75	3	95	49	37	87	412	37	TRIM29	tripartite motif-containing protein 29 isoform X1	-	-	-	-	GO:0044424//intracellular part	GO:0005515//protein binding;GO:0046914//transition metal ion binding	GO:0048523//negative regulation of cellular process
ncbi_419924	11.93	14.54	10.48	11.4	6.88	5.48	8.16	11.38	13.03	15.05	16.73	16.09	108	148	96	120	76	46	88	106	134	313	200	190	TOMM6	mitochondrial import receptor subunit TOM6 homolog	-	-	-	-	GO:0031966//mitochondrial membrane	-	GO:0051234//establishment of localization
ncbi_420164	5.86	5.3	5.77	11.2	7.97	10.68	5.15	8.13	7	6.99	2.46	3.97	759	772	756	1687	1259	1284	795	1084	1029	2080	421	671	CYP7B1	25-hydroxycholesterol 7-alpha-hydroxylase	Metabolism;Metabolism	Lipid metabolism;Lipid metabolism	ko00140//Steroid hormone biosynthesis;ko00120//Primary bile acid biosynthesis	K07430;K07430	-	-	-
ncbi_420183	20.47	19.39	23.76	59.55	61.43	43.05	28.58	53.17	43.32	34.85	22.62	32.3	1031	1099	1212	3487	3776	2011	1715	2756	2478	4035	1507	2124	RDH10	retinol dehydrogenase 10	Metabolism;Metabolism	Global and overview maps;Metabolism of cofactors and vitamins	ko01100//Metabolic pathways;ko00830//Retinol metabolism	K11151;K11151	GO:0031224//intrinsic component of membrane;GO:0044424//intracellular part	GO:0016616//oxidoreductase activity, acting on the CH-OH group of donors, NAD or NADP as acceptor	GO:0001523//retinoid metabolic process;GO:0014031//mesenchymal cell development;GO:0016102//diterpenoid biosynthetic process;GO:0016331//morphogenesis of embryonic epithelium;GO:0030326//embryonic limb morphogenesis;GO:0043010//camera-type eye development;GO:0044702//single organism reproductive process;GO:0050953//sensory perception of light stimulus;GO:0060602//branch elongation of an epithelium
ncbi_420209	0	0	0.05	0	0	0	0	0.2	0.13	0.05	0.67	0	0	0	2	0	0	0	0	8	6	5	35	0	CA3B	carbonic anhydrase 3B	Metabolism	Energy metabolism	ko00910//Nitrogen metabolism	K01672	GO:0044424//intracellular part	GO:0046914//transition metal ion binding	GO:0044237//cellular metabolic process
ncbi_420514	0.06	0.01	0.02	0.06	0.08	0.35	0.09	0.03	0.06	0.05	0.02	0	6	1	2	7	9	31	10	3	6	11	3	0	SLC39A12	zinc transporter ZIP12 isoform X1	-	-	-	-	GO:0016020//membrane;GO:0043226//organelle;GO:0044444//cytoplasmic part	GO:0022890//inorganic cation transmembrane transporter activity	GO:0031110//regulation of microtubule polymerization or depolymerization;GO:0031344//regulation of cell projection organization;GO:0071577//zinc II ion transmembrane transport
ncbi_420731	0.63	0.47	0.62	1.72	1.13	1.49	0.65	0.54	0.7	1.03	0.45	0.78	34	29	34	109	75	75	42	30	43	128	32	55	EPDR1	mammalian ependymin-related protein 1	-	-	-	-	GO:0000323//lytic vacuole;GO:0031988//membrane-bounded vesicle	-	GO:0031589//cell-substrate adhesion
ncbi_421002	4.84	2.92	3.81	6.95	8.49	8.84	7.19	8.77	6.51	5.77	4.93	4.29	470.94	319.67	375.32	786.55	1006.8	798.27	832.69	878.12	718.82	1288.96	633.15	544.14	CARMIL1	F-actin-uncapping protein LRRC16A	-	-	-	-	GO:0031252//cell leading edge;GO:0031988//membrane-bounded vesicle;GO:0043234//protein complex;GO:0044424//intracellular part	GO:0005515//protein binding	GO:0006082//organic acid metabolic process;GO:0010770//positive regulation of cell morphogenesis involved in differentiation;GO:0030031//cell projection assembly;GO:0030334//regulation of cell migration;GO:0031346//positive regulation of cell projection organization;GO:0032233//positive regulation of actin filament bundle assembly;GO:0051016//barbed-end actin filament capping;GO:0051695//actin fi…
ncbi_421050	0.42	0.8	0.3	1.03	1.11	1.25	0.77	0.74	0.9	0.55	0.38	0.7	24	35	14	65.19	73	64	55	51	73	66	35.37	51	MOG	uncharacterized protein MOG isoform X2	-	-	-	-	-	-	-
ncbi_421052	2.48	2.32	2.47	6.75	4.05	6.27	2.97	3.7	3.31	4.51	2.9	3.47	543.51	569.24	554.88	1718.62	1090.96	1279.18	780.34	836.54	823.58	2269.21	839.37	995.74	PIEZO2	piezo-type mechanosensitive ion channel component 2 isoform X1	-	-	-	-	-	-	-
ncbi_421064	6.05	4.85	4.62	12.02	9.12	11.82	8.78	6.11	8.49	6.38	8.52	6.24	1044.48	942.99	807.02	2414.21	1923.31	1896.53	1809.18	1087.11	1666.96	2534.92	1943.42	1406.29	GREB1L	GREB1-like protein isoform X1	-	-	-	-	-	-	-
ncbi_421134	3.3	2.55	4.39	5.38	4.24	5.64	3.51	3.13	2.98	4.22	2.36	2.94	219	191	292	413	341	345	276	213	223	649	211	258	FAM110B	protein FAM110B isoform X1	-	-	-	-	-	-	-
ncbi_421154	0	0.24	0.29	0.02	0.04	0	0	0.15	0.04	1.23	0.4	0	0	11	12	1	2	0	0	6	2	114	21	0	MYBPH	myosin-binding protein H	-	-	-	-	GO:0016459//myosin complex	-	-
ncbi_421175	1.2	1.85	2.88	1.53	0.98	1.29	1.26	2.31	3.14	3.46	3.17	2.3	47.62	82.71	115.97	70.62	47.24	47.45	59.37	94.58	141.84	316.16	166.4	118.97	ARL8A	ADP-ribosylation factor-like protein 8A	-	-	-	-	GO:0000323//lytic vacuole;GO:0005774//vacuolar membrane;GO:0010008//endosome membrane;GO:0031988//membrane-bounded vesicle;GO:0044430//cytoskeletal part	GO:0015631//tubulin binding;GO:0017111//nucleoside-triphosphatase activity;GO:0032550//purine ribonucleoside binding	GO:0000280//nuclear division;GO:0035556//intracellular signal transduction
ncbi_421296	0.81	0.75	0.6	0.54	0.35	0.67	1.07	0.78	0.39	0.93	1.14	0.83	50	52	40	37	33	37	89	53	28	154	101	70	FAM179A	TOG array regulator of axonemal microtubules protein 2 isoform X1	-	-	-	-	-	-	-
ncbi_421383	0.14	0.5	0.18	0.49	0.04	0.45	1.02	0.2	0.36	1.21	1.08	0.53	34.03	58.8	43.11	51.38	13.08	30.91	90.4	19.49	29.93	203.9	105.33	62.12	SERTAD4	SERTA domain-containing protein 4	-	-	-	-	-	-	-
ncbi_421532	3.16	3.13	3.17	7.37	6.31	7.95	6.24	5.21	6.04	5.16	3.95	3.71	180.66	201.36	183.75	490.48	439.93	422	425.04	306.94	392.67	678.51	298.31	277.23	RAB4A	ras-related protein Rab-4A isoform X1	Cellular Processes	Transport and catabolism	ko04144//Endocytosis	K07879	-	-	-
ncbi_421562	0.69	0.4	0.6	0.57	0.4	0.27	0.85	0.49	0.3	0.62	1.12	0.65	65.41	43.06	58	63.58	46.35	23.64	97.35	48.59	33.04	137	142.23	81.56	FRMD1	FERM domain-containing protein 1 isoform X1	-	-	-	-	-	-	-
ncbi_421594	4.1	4.57	3.59	7.17	6.92	7.91	6.13	6.31	6.33	4.57	4.4	4.81	382.7	471.36	334.18	775.17	780.75	678.56	679.06	603.84	669.06	975.78	540.05	581.64	TCP11L1	T-complex protein 11-like protein 1	-	-	-	-	-	-	-
ncbi_421986	3.3	4.79	5.5	2.37	2.31	1.46	3.16	2.27	3.19	3.91	4.28	2.5	156.41	255.4	263.95	130.65	133.27	64.15	178.29	110.71	171.52	425.77	267.97	154.6	PPM1G	protein phosphatase 1G	-	-	-	-	GO:0043231//intracellular membrane-bounded organelle	GO:0016791//phosphatase activity;GO:0043169//cation binding	GO:0006470//protein dephosphorylation;GO:0022402//cell cycle process
ncbi_422182	8.75	13.25	9.67	7.87	7.55	3.51	9.85	11.65	5	10.96	12.24	10.74	267.39	451	296.43	277.51	279.9	97.98	358.26	366.98	173.24	767.41	494.93	422.87	HDAC8	histone deacetylase 8 isoform X1	-	-	-	-	-	-	GO:0007063//regulation of sister chromatid cohesion;GO:0016570//histone modification
ncbi_422414	4.5	7.33	4.87	9.24	7.36	11.49	9.72	6.45	7.91	5.81	4.87	6.71	255.84	466.8	279.11	609.5	508.65	604.31	655.24	375.51	509.15	755.94	365.5	495.83	TMEM144	transmembrane protein 144	-	-	-	-	-	-	-
ncbi_422424	3.08	10.57	4.19	1.09	1.91	1.63	2.21	1.45	3.04	2.44	5.41	3.31	124	479	171	51	94	61	106	60	139	226	288	174	CPE	carboxypeptidase E	-	-	-	-	GO:0030141//secretory granule;GO:0030659//cytoplasmic vesicle membrane;GO:0043005//neuron projection;GO:0044297//cell body;GO:0044421//extracellular region part;GO:0044456//synapse part;GO:0098589//membrane region	GO:0005102//receptor binding;GO:0008235//metalloexopeptidase activity;GO:0046914//transition metal ion binding	GO:0007166//cell surface receptor signaling pathway;GO:0016486//peptide hormone processing;GO:0034613//cellular protein localization;GO:0048755//branching morphogenesis of a nerve
ncbi_422452	6.89	8.05	7.12	14.77	13.93	11.7	10.98	11.9	12.53	10.64	7.39	7.23	741	962	773	1856	1832	1168	1420	1325	1522	2654	1078	993	TBC1D9	TBC1 domain family member 9 isoform X1	-	-	-	-	-	-	-
ncbi_422531	1.64	2.58	2.46	8.16	5.82	5.81	3.26	3.08	4.65	3.63	2.69	3.07	138	242	211	793	593	453	327	271	444	695	314	340	DKK2	dickkopf-related protein 2 isoform X1	Environmental Information Processing	Signal transduction	ko04310//Wnt signaling pathway	K02165	GO:0044421//extracellular region part	-	GO:0030177//positive regulation of Wnt signaling pathway;GO:0030178//negative regulation of Wnt signaling pathway;GO:0044707//single-multicellular organism process
ncbi_422581	1.08	2.33	0.82	1.73	0.77	1.56	0.96	0.54	1.45	0.35	1.04	0.68	61	168	58	139	68	96	63	56	87	58	56	90	BMP3	bone morphogenetic protein 3 isoform X1	Environmental Information Processing	Signaling molecules and interaction	ko04060//Cytokine-cytokine receptor interaction	K05496	GO:0031988//membrane-bounded vesicle;GO:0044421//extracellular region part	GO:0070696//transmembrane receptor protein serine/threonine kinase binding	GO:0006357//regulation of transcription from RNA polymerase II promoter;GO:0007165//signal transduction;GO:0010604//positive regulation of macromolecule metabolic process;GO:0031325//positive regulation of cellular metabolic process;GO:0042325//regulation of phosphorylation
ncbi_422600	5.01	4.47	3.62	9.3	10.12	7.2	7.41	4.94	7.9	6.37	4.27	4.87	243.73	239.21	177.02	522.09	596.02	322.21	415.23	241.3	429.85	710.69	274.78	287.9	ENOPH1	enolase-phosphatase E1 isoform X1	Metabolism;Metabolism	Global and overview maps;Amino acid metabolism	ko01100//Metabolic pathways;ko00270//Cysteine and methionine metabolism	K09880;K09880	GO:0031988//membrane-bounded vesicle	GO:0016791//phosphatase activity;GO:0043169//cation binding	GO:0006796//phosphate-containing compound metabolic process;GO:0071267//L-methionine salvage
ncbi_422646	0.54	1.1	0.73	2.32	1.41	2.14	0.63	0.96	0.43	0.86	1.13	0.19	23.87	55.42	33.17	121.29	77.3	89.09	33.25	44.44	22.16	88.4	66.67	10.98	GRSF1	G-rich sequence factor 1 isoform X1	-	-	-	-	-	-	-
ncbi_422728	4.01	5.34	3.75	11.69	12.74	15.17	6.83	7.54	11.29	5.21	6.44	9.25	187.83	265.12	141.37	557.49	586.91	471.71	280.43	296.11	523.31	540.07	287.68	460.01	FGL1	fibrinogen-like protein 1 isoform X1	-	-	-	-	GO:0031988//membrane-bounded vesicle	-	GO:0010675//regulation of cellular carbohydrate metabolic process;GO:0061448//connective tissue development;GO:0080184//response to phenylpropanoid
ncbi_422815	1	0.98	1.08	0.99	1.57	1.85	0.9	1.48	1.11	0.92	0.85	1.08	81	87	88	86	172	113	96	103	129	176	65	87	PPARGC1A	peroxisome proliferator-activated receptor gamma coactivator 1-alpha isoform X1	Organismal Systems;Environmental Information Processing;Organismal Systems;Environmental Information Processing;Organismal Systems;Organismal Systems;Organismal Systems	Environmental adaptation;Signal transduction;Endocrine system;Signal transduction;Endocrine system;Aging;Endocrine system	ko04714//Thermogenesis;ko04371//Apelin signaling pathway;ko04910//Insulin signaling pathway;ko04152//AMPK signaling pathway;ko04922//Glucagon signaling pathway;ko04211//Longevity regulating pathway - mammal;ko04920//Adipocytokine signaling pathway	K07202;K07202;K07202;K07202;K07202;K07202;K07202	GO:0043231//intracellular membrane-bounded organelle	GO:0003677//DNA binding;GO:0003682//chromatin binding;GO:0003713//transcription coactivator activity;GO:0005102//receptor binding;GO:0044389//ubiquitin-like protein ligase binding	GO:0006357//regulation of transcription from RNA polymerase II promoter;GO:0006754//ATP biosynthetic process;GO:0006979//response to oxidative stress;GO:0007623//circadian rhythm;GO:0010822//positive regulation of mitochondrion organization;GO:0014823//response to activity;GO:0015980//energy derivation by oxidation of organic compounds;GO:0022900//electron transport chain;GO:0031325//positive reg…
ncbi_422931	9.33	9.69	10.07	22.69	24.76	19.62	21.02	18.75	17.84	13.99	16.16	12.82	362.24	423.04	395.57	1024.12	1171.81	706.47	971.35	748.84	786.25	1247.39	828.11	649.41	RPIA	ribose-5-phosphate isomerase	Metabolism;Metabolism;Metabolism;Metabolism	Global and overview maps;Global and overview maps;Global and overview maps;Carbohydrate metabolism	ko01100//Metabolic pathways;ko01200//Carbon metabolism;ko01230//Biosynthesis of amino acids;ko00030//Pentose phosphate pathway	K01807;K01807;K01807;K01807	-	-	GO:0019682//glyceraldehyde-3-phosphate metabolic process
ncbi_423010	3.17	3.05	0.85	3.11	1.75	1.37	1.28	4.51	4.85	3.06	3.83	4.7	158.88	172.14	43.02	181.23	107.12	63.85	76.3	232.79	276.29	352.41	253.24	307.39	BAHD1	bromo adjacent homology domain-containing 1 protein	-	-	-	-	GO:0043231//intracellular membrane-bounded organelle;GO:0043234//protein complex	-	GO:0006355//regulation of transcription, DNA-templated;GO:0031497//chromatin assembly
ncbi_423059	0.35	0.59	0.31	1.1	0.96	1.14	0.69	0.66	0.75	0.65	0.51	0.87	44	85	40	164	150	136	105	88	110	191	87	146	RIC3	protein RIC-3 isoform X1	-	-	-	-	GO:0031224//intrinsic component of membrane	GO:0005515//protein binding	GO:0006461//protein complex assembly;GO:0044267//cellular protein metabolic process
ncbi_423124	0.46	0.78	0.26	1.51	2.03	1.67	1.13	1.36	1.55	0.73	0.47	1.53	36	69	21	139	195	122	106	110	139	133	49	157	BEST1	bestrophin-1 isoform X1	-	-	-	-	GO:0016020//membrane	-	GO:0006821//chloride transport;GO:0007601//visual perception;GO:0010959//regulation of metal ion transport
ncbi_423162	0.66	0.61	0.7	1.64	0.9	1.23	1.05	0.96	0.79	0.88	0.43	0.77	103.32	97.78	113.94	277.54	168.44	180.6	191.36	147.91	140.1	315.19	92.18	147.76	PRR5L	proline-rich protein 5-like	-	-	-	-	GO:0038201//TOR complex;GO:0043231//intracellular membrane-bounded organelle	GO:0044389//ubiquitin-like protein ligase binding	GO:0001932//regulation of protein phosphorylation;GO:0014066//regulation of phosphatidylinositol 3-kinase signaling;GO:0030334//regulation of cell migration;GO:0031929//TOR signaling
ncbi_423318	19.93	18.85	15.99	32.51	38.39	35.87	23.38	24.95	30.69	24.37	18.25	23.05	330	351	268	626	775	551	461	425	577	927	399	498	SPTSSA	serine palmitoyltransferase small subunit A	-	-	-	-	GO:0031211//endoplasmic reticulum palmitoyltransferase complex;GO:0031224//intrinsic component of membrane	GO:0016454//C-palmitoyltransferase activity	GO:0006643//membrane lipid metabolic process
ncbi_423473	1.6	1.36	0.55	1.59	2.58	3.74	0.79	1.49	1.84	1.84	1.65	1.02	217.33	206.77	75.52	250.39	426.68	470.93	128.1	207.94	282.74	574.47	295.61	180.65	CDC42BPB	LOW QUALITY PROTEIN: serine/threonine-protein kinase MRCK beta	-	-	-	-	GO:0031988//membrane-bounded vesicle;GO:0044430//cytoskeletal part	GO:0016301//kinase activity;GO:0032550//purine ribonucleoside binding;GO:0043169//cation binding	GO:0006464//cellular protein modification process;GO:0006796//phosphate-containing compound metabolic process;GO:0007165//signal transduction;GO:0030036//actin cytoskeleton organization;GO:0048870//cell motility
ncbi_423528	2.85	3.54	2.33	5.59	6.34	6.34	5.04	4.7	4.63	3.97	3.27	4.78	325.54	446.77	271.51	761.53	911.31	689.39	716.33	587.92	615.96	1050.98	505.24	739.3	PCNX4	pecanex-like protein 4	-	-	-	-	-	-	-
ncbi_423579	0.49	0.37	0.24	0.37	0.34	0.25	0.5	0.22	0.39	0.53	0.74	0.74	37	31	18	32	31	17	44	17	33	90	72	73	TRIM9	E3 ubiquitin-protein ligase TRIM9 isoform X1	-	-	-	-	-	-	-
ncbi_423653	0.86	0.36	0.37	0.32	1.67	0.72	0.74	0.92	0.34	0.46	0.23	0.13	50.12	23.29	21.77	21.66	117.72	38.69	51.42	54.73	22.31	61.28	17.77	9.59	SLC22A15L	solute carrier family 22 member 15-like	-	-	-	-	-	-	-
ncbi_423667	3.66	3.74	3.76	5.19	5.48	5.05	5.05	4.42	3.82	3.48	3.3	2.45	180	207	189	298	329	232	294	224	216	394	213	162	SLC16A9	monocarboxylate transporter 9 isoform X1	-	-	-	-	GO:0016020//membrane	GO:0015291//secondary active transmembrane transporter activity	GO:0006811//ion transport;GO:0044763//single-organism cellular process
ncbi_423724	9.07	10.12	9.78	15.96	14.84	16.17	12.91	10.95	15.29	8.93	8.26	11.36	1526.27	1919.91	1649.51	3236.1	3151.32	2763.59	2828	2076.8	3107.68	3750.35	2036.37	2797.68	ZMIZ1	zinc finger MIZ domain-containing protein 1 isoform X1	-	-	-	-	-	GO:0046914//transition metal ion binding	GO:0006357//regulation of transcription from RNA polymerase II promoter;GO:0007028//cytoplasm organization;GO:0007568//aging;GO:0008284//positive regulation of cell proliferation;GO:0009887//organ morphogenesis;GO:0040007//growth;GO:0048514//blood vessel morphogenesis
ncbi_423802	1.05	0.5	0.65	1.74	1.74	2.34	1.97	1.81	1.44	0.99	0.61	1.81	61	42	44	158	120	152	150	116	106	140	51	143	LGI1	leucine-rich glioma-inactivated protein 1 isoform X1	-	-	-	-	GO:0044421//extracellular region part	-	GO:0001558//regulation of cell growth;GO:0097485//neuron projection guidance
ncbi_423816	0.27	0.33	0.05	0.09	0.18	0.07	0.69	2.87	0.29	1.13	0.61	0.21	36.91	48.5	6.23	14.15	28.72	8.1	110.7	400.29	44.78	349.02	107.09	36.48	CPEB3	cytoplasmic polyadenylation element-binding protein 3 isoform X1	Cellular Processes;Organismal Systems;Organismal Systems	Cell growth and death;Endocrine system;Development	ko04114//Oocyte meiosis;ko04914//Progesterone-mediated oocyte maturation;ko04320//Dorso-ventral axis formation	K02602;K02602;K02602	GO:0030425//dendrite;GO:0043231//intracellular membrane-bounded organelle;GO:0043234//protein complex	GO:0003730//mRNA 3'-UTR binding;GO:0030371//translation repressor activity;GO:0036094//small molecule binding	GO:0007613//memory;GO:0031442//positive regulation of mRNA 3'-end processing;GO:0043200//response to amino acid;GO:0045900//negative regulation of translational elongation;GO:0050773//regulation of dendrite development;GO:0050804//modulation of synaptic transmission;GO:0051094//positive regulation of developmental process;GO:0061014//positive regulation of mRNA catabolic process;GO:0061157//mRNA …
ncbi_423827	0.19	0	0.34	0.9	0.16	0.49	1.84	0.64	0	0.62	2.36	1.11	20.56	0	36.54	111.5	21.01	49.07	234.29	70.9	0	153.61	334.01	155.23	DNMBP	LOW QUALITY PROTEIN: dynamin-binding protein	-	-	-	-	GO:0044424//intracellular part	-	GO:0043087//regulation of GTPase activity
ncbi_423844	2.06	7.86	4.26	2.53	1.12	1.71	3.43	2.79	1.23	3.72	3.02	3.79	33.74	144.61	70.58	48.21	22.37	26.03	66.8	47.04	22.91	139.84	65.27	80.82	EXOSC1	exosome complex component CSL4	Genetic Information Processing	Folding, sorting and degradation	ko03018//RNA degradation	K07573	GO:0043231//intracellular membrane-bounded organelle;GO:0043232//intracellular non-membrane-bounded organelle	GO:0003676//nucleic acid binding	-
ncbi_423848	4.76	5.45	4.73	2.24	2.3	2.44	2.87	3.31	3.04	3.87	4.19	3	489	630	492	268	288	233	351	350	355	914	569	403	PPRC1	peroxisome proliferator-activated receptor gamma coactivator-related protein 1	-	-	-	-	GO:0043231//intracellular membrane-bounded organelle	GO:0003723//RNA binding	-
ncbi_423914	3.01	4.6	3.17	5.27	3.92	5.21	4.14	5.02	3.76	3.53	2.26	3.48	174.57	299	186.6	353.12	276.43	280.93	285.45	299.8	247.77	465.99	173.59	263.85	TRUB1	probable tRNA pseudouridine synthase 1 isoform X1	-	-	-	-	-	GO:0003676//nucleic acid binding;GO:0016866//intramolecular transferase activity	GO:0010467//gene expression;GO:0016070//RNA metabolic process
ncbi_424028	1.34	5.08	0.18	0.17	0.03	0.31	1.07	0.26	0.41	0.7	0.14	1.93	60.67	264.86	8	10	2	15	59	15	24	83	8	101	UGT1A1	UDP-glucuronosyltransferase 1-9 isoform X1	Metabolism;Organismal Systems;Metabolism;Metabolism;Metabolism;Metabolism;Metabolism;Metabolism;Metabolism;Metabolism	Global and overview maps;Digestive system;Xenobiotics biodegradation and metabolism;Metabolism of cofactors and vitamins;Lipid metabolism;Xenobiotics biodegradation and metabolism;Xenobiotics biodegradation and metabolism;Metabolism of cofactors and vitamins;Carbohydrate metabolism;Carbohydrate metabolism	ko01100//Metabolic pathways;ko04976//Bile secretion;ko00983//Drug metabolism - other enzymes;ko00830//Retinol metabolism;ko00140//Steroid hormone biosynthesis;ko00980//Metabolism of xenobiotics by cytochrome P450;ko00982//Drug metabolism - cytochrome P450;ko00860//Porphyrin and chlorophyll metabolism;ko00040//Pentose and glucuronate interconversions;ko00053//Ascorbate and aldarate metabolism	K00699;K00699;K00699;K00699;K00699;K00699;K00699;K00699;K00699;K00699	-	GO:0016757//transferase activity, transferring glycosyl groups	-
ncbi_424063	0.24	1.13	0.16	0.1	0.08	0.21	0.27	0.14	0.15	0.24	0.67	0.3	18	106	9	7	5	13	18	14	12	40	53	29	SATB2	DNA-binding protein SATB2 isoform X1	-	-	-	-	GO:0043234//protein complex;GO:0044451//nucleoplasm part	GO:0003677//DNA binding	GO:0001649//osteoblast differentiation;GO:0006357//regulation of transcription from RNA polymerase II promoter;GO:0010033//response to organic substance;GO:0016477//cell migration;GO:0016568//chromatin modification;GO:0021877//forebrain neuron fate commitment;GO:0048562//embryonic organ morphogenesis
ncbi_424116	1.16	1.22	1.6	3.48	3.19	3.99	2.89	2.08	2.69	2.55	1.46	1.86	155.47	189.62	215.85	540.83	510.83	490.67	459.56	296.77	416.56	760.7	269.83	331.39	PDE1A	calcium/calmodulin-dependent 3',5'-cyclic nucleotide phosphodiesterase 1A isoform X1	Organismal Systems;Metabolism;Environmental Information Processing;Organismal Systems;Organismal Systems	Sensory system;Nucleotide metabolism;Signal transduction;Endocrine system;Sensory system	ko04740//Olfactory transduction;ko00230//Purine metabolism;ko04020//Calcium signaling pathway;ko04924//Renin secretion;ko04742//Taste transduction	K13755;K13755;K13755;K13755;K13755	-	GO:0042578//phosphoric ester hydrolase activity;GO:0043169//cation binding	GO:0050794//regulation of cellular process
ncbi_424176	6.3	5.14	6.89	6.35	7.99	8.41	7.93	6.87	6.27	5.11	2.62	6.23	528.27	511.53	591.19	601.61	801.8	657.9	784.49	588.38	583.05	972.89	297.44	684.71	TTC21B	tetratricopeptide repeat protein 21B isoform X1	-	-	-	-	GO:0030990//intraciliary transport particle;GO:0042995//cell projection	-	GO:0006355//regulation of transcription, DNA-templated;GO:0007166//cell surface receptor signaling pathway;GO:0007420//brain development;GO:0009953//dorsal/ventral pattern formation;GO:0009966//regulation of signal transduction;GO:0033365//protein localization to organelle;GO:0042073//intraciliary transport;GO:0048858//cell projection morphogenesis
ncbi_424242	3.91	4.38	3.91	6.69	7.4	5.01	6.19	5.27	4.59	4.41	3.84	4.43	168.4	209.89	171.88	338.37	386.03	199.89	321.96	232.62	221.99	439.89	219.01	252.8	IQCB1	IQ calmodulin-binding motif-containing protein 1 isoform X1	-	-	-	-	GO:0005815//microtubule organizing center;GO:0031513//nonmotile primary cilium;GO:0043231//intracellular membrane-bounded organelle;GO:0044421//extracellular region part	GO:0005515//protein binding	GO:0010927//cellular component assembly involved in morphogenesis;GO:0044707//single-multicellular organism process;GO:0045596//negative regulation of cell differentiation
ncbi_424280	1.8	2.13	1.57	4	2.57	8.03	3.75	2.25	1.63	2.93	2.49	2.43	127	172	108	330	219	529	319	165	133	473	231	234	DPP10	inactive dipeptidyl peptidase 10 isoform X1	-	-	-	-	-	GO:0070011//peptidase activity, acting on L-amino acid peptides	-
ncbi_424302	0.27	0.2	0.22	0.58	0.29	0.4	0.26	0.32	0.31	0.26	0.14	0.17	46	38	39	116	61	63	53	57	61	104	31	39	KYNU	kynureninase isoform X1	Metabolism;Metabolism	Global and overview maps;Amino acid metabolism	ko01100//Metabolic pathways;ko00380//Tryptophan metabolism	K01556;K01556	GO:0043231//intracellular membrane-bounded organelle;GO:0044444//cytoplasmic part	GO:0016823//hydrolase activity, acting on acid carbon-carbon bonds, in ketonic substances;GO:0043168//anion binding;GO:0046983//protein dimerization activity	GO:0006568//tryptophan metabolic process;GO:0010243//response to organonitrogen compound;GO:0019439//aromatic compound catabolic process;GO:0034097//response to cytokine;GO:0034627//'de novo' NAD biosynthetic process;GO:0043650//dicarboxylic acid biosynthetic process
ncbi_424336	1.38	1.43	1.25	3	2.97	3.97	2.34	2.39	1.66	1.76	1.4	0.99	84	83	76	202	221	214	161	142	114	268	113	73	NTNG1	netrin-G1 isoform X1	Organismal Systems;Environmental Information Processing	Development;Signaling molecules and interaction	ko04360//Axon guidance;ko04514//Cell adhesion molecules (CAMs)	K07522;K07522	-	-	-
ncbi_424410	1.75	0.38	1.5	1.78	1.78	1.89	1.08	1.08	1.09	0.96	0.72	1.06	103.76	25.16	90.15	122.89	129.07	103.99	76.4	66.25	73.78	131.14	56.54	82.06	RNASEL	2-5A-dependent ribonuclease	Organismal Systems	Immune system	ko04621//NOD-like receptor signaling pathway	K01165	-	GO:0004518//nuclease activity;GO:0016301//kinase activity;GO:0032550//purine ribonucleoside binding	GO:0002252//immune effector process;GO:0006357//regulation of transcription from RNA polymerase II promoter;GO:0006396//RNA processing;GO:0006464//cellular protein modification process;GO:0045069//regulation of viral genome replication
ncbi_424506	0.02	0.03	0.02	0.15	0.27	0.12	0.12	0.12	0.16	0.05	0	0.06	2	3	2	14	27	9	12	10	15	9	0	6	BRDT	bromodomain testis-specific protein	-	-	-	-	-	-	-
ncbi_424517	2.1	0.23	3.46	4.37	3.66	3.77	3.12	2.72	2.71	1.42	2.16	2.41	112.01	15.01	184.86	270.23	242.93	190.79	198.63	150.52	170.06	177.13	150.6	167.73	KYAT3	kynurenine--oxoglutarate transaminase 3 isoform X1	Metabolism;Metabolism;Metabolism	Global and overview maps;Amino acid metabolism;Metabolism of other amino acids	ko01100//Metabolic pathways;ko00380//Tryptophan metabolism;ko00450//Selenocompound metabolism	K00816;K00816;K00816	GO:0043231//intracellular membrane-bounded organelle	GO:0003723//RNA binding;GO:0036137//kynurenine aminotransferase activity;GO:0043168//anion binding;GO:0046983//protein dimerization activity	GO:0043648//dicarboxylic acid metabolic process;GO:0070189//kynurenine metabolic process
ncbi_424790	0.66	0.9	0.7	2.47	1.51	1.85	1.05	1.59	0.82	0.9	0.06	0.38	24.31	37.46	26	106.25	68.03	63.33	46	60.32	34.38	76.21	2.88	18.14	DAW1	dynein assembly factor with WDR repeat domains 1 isoform X1	-	-	-	-	-	-	-
ncbi_424904	1.75	7.59	0.47	0.42	0.69	0.35	1.87	1.26	0.26	3.82	1.22	3.61	843.26	4111.44	230.13	238.07	404.67	157.73	1074.18	626.18	143.33	4229.49	778.36	2267.67	FCGBP	LOW QUALITY PROTEIN: IgGFc-binding protein	-	-	-	-	-	-	-
ncbi_424907	0.28	0.08	0.03	1.43	0.15	0.08	0.18	0.21	0.5	0.03	0.11	0.03	3	1	1	34	5	2	3	6	10	2	4	1	OSTN	osteocrin isoform X1	-	-	-	-	GO:0044421//extracellular region part	GO:0005515//protein binding	GO:0001649//osteoblast differentiation;GO:0007165//signal transduction;GO:0010829//negative regulation of glucose transport;GO:0030804//positive regulation of cyclic nucleotide biosynthetic process
ncbi_424980	0.62	0.66	0.61	2.67	1.56	2.65	1.08	1.06	1.37	1.01	0.43	1.06	65	74	73	321	168	238	125	117	166	200	45	145	NLGN1	neuroligin-1 isoform X1	Environmental Information Processing	Signaling molecules and interaction	ko04514//Cell adhesion molecules (CAMs)	K07378	GO:0044459//plasma membrane part;GO:0045202//synapse	GO:0005102//receptor binding;GO:0019904//protein domain specific binding	GO:0001941//postsynaptic membrane organization;GO:0001956//positive regulation of neurotransmitter secretion;GO:0006903//vesicle targeting;GO:0010469//regulation of receptor activity;GO:0016337//single organismal cell-cell adhesion;GO:0030865//cortical cytoskeleton organization;GO:0035418//protein localization to synapse;GO:0045807//positive regulation of endocytosis;GO:0045838//positive regulati…
ncbi_425126	13.67	11.24	14.53	8.21	9.92	8.88	9.26	9.32	12.18	11.86	16.23	12.89	296	278	331	249	277	172	267	216	317	614	453	380	USF1	upstream stimulatory factor 1 isoform X1	-	-	-	-	GO:0043231//intracellular membrane-bounded organelle;GO:0043234//protein complex	GO:0000981//RNA polymerase II transcription factor activity, sequence-specific DNA binding;GO:0003677//DNA binding;GO:0008134//transcription factor binding;GO:0019900//kinase binding;GO:0046983//protein dimerization activity	GO:0000430//regulation of transcription from RNA polymerase II promoter by glucose;GO:0006950//response to stress;GO:0009416//response to light stimulus;GO:0019083//viral transcription;GO:0032868//response to insulin;GO:0048878//chemical homeostasis
ncbi_425313	7.3	7.75	8.26	5.11	4.49	3.18	7.26	6.53	7.15	6.85	5.21	8.78	261.99	320.48	305.94	213.5	211.7	105.95	322.98	253.21	310.59	579.42	246.93	415.53	RNF146	E3 ubiquitin-protein ligase RNF146	-	-	-	-	-	-	-
ncbi_425359	6.01	9.41	6.75	3.64	5.35	2.72	4.24	4.35	6.35	6.61	6.98	6.07	176	310	200	124	191	74	148	131	211	445	270	232	MVD	diphosphomevalonate decarboxylase	Metabolism;Metabolism	Global and overview maps;Metabolism of terpenoids and polyketides	ko01100//Metabolic pathways;ko00900//Terpenoid backbone biosynthesis	K01597;K01597	GO:0044444//cytoplasmic part	GO:0016830//carbon-carbon lyase activity;GO:0031072//heat shock protein binding;GO:0032550//purine ribonucleoside binding;GO:0046983//protein dimerization activity	GO:0006084//acetyl-CoA metabolic process;GO:0006720//isoprenoid metabolic process;GO:0042127//regulation of cell proliferation
ncbi_425372	2.19	2.04	2.68	3.36	3.57	4.53	3.54	3.4	3.57	3.46	1.87	2.13	450	472	558	802	894	863	867	719	833	1631	507	570	FREM3	chondroitin sulfate proteoglycan 4	-	-	-	-	-	-	-
ncbi_425709	13.58	16.59	18.75	11.01	8.46	11.14	15.12	12.1	10.69	11.21	18.9	18.62	397.42	543.47	545.74	354.3	297.42	305.61	512.21	357.84	350.45	746.04	740.53	708.59	ILF2	interleukin enhancer-binding factor 2 isoform X1	-	-	-	-	-	-	-
ncbi_425734	5.18	3.56	2.71	1.32	1.22	0.7	0.65	5.64	2.21	2.53	5.5	0.82	696.03	538.35	368.37	205.98	199.42	87.74	103.51	779.53	336.96	781.88	975.56	143.78	HEATR1	LOW QUALITY PROTEIN: HEAT repeat-containing protein 1	Genetic Information Processing	Translation	ko03008//Ribosome biogenesis in eukaryotes	K14550	GO:0032991//macromolecular complex;GO:0043231//intracellular membrane-bounded organelle;GO:0043232//intracellular non-membrane-bounded organelle	GO:0003723//RNA binding	-
ncbi_426000	12.13	15.42	13.3	6.19	4.26	3.83	6.9	6.65	7.57	10.12	7.68	9.68	654.94	957.54	757.88	406.1	274.35	193.27	458.8	386.18	482.13	1295.5	559.22	710.03	GRK2	beta-adrenergic receptor kinase 1	Organismal Systems;Cellular Processes;Organismal Systems;Organismal Systems;Environmental Information Processing;Organismal Systems	Sensory system;Transport and catabolism;Immune system;Nervous system;Signal transduction;Sensory system	ko04740//Olfactory transduction;ko04144//Endocytosis;ko04062//Chemokine signaling pathway;ko04724//Glutamatergic synapse;ko04340//Hedgehog signaling pathway;ko04745//Phototransduction - fly	K00910;K00910;K00910;K00910;K00910;K00910	GO:0044424//intracellular part	GO:0004674//protein serine/threonine kinase activity;GO:0031753//endothelial differentiation G-protein coupled receptor binding;GO:0032550//purine ribonucleoside binding	GO:0003057//regulation of the force of heart contraction by chemical signal;GO:0006468//protein phosphorylation;GO:0006898//receptor-mediated endocytosis;GO:0006942//regulation of striated muscle contraction;GO:0044767//single-organism developmental process;GO:0045744//negative regulation of G-protein coupled receptor protein signaling pathway
ncbi_426049	0.69	0.69	0.41	2.48	1.88	2.07	1.27	0.58	1.65	1.5	0.21	0.53	15	17	9	63	50	42	33	13	41	75	6	15	CTSG	mast cell protease 1A	Environmental Information Processing;Cellular Processes;Organismal Systems	Signaling molecules and interaction;Transport and catabolism;Endocrine system	ko04080//Neuroactive ligand-receptor interaction;ko04142//Lysosome;ko04614//Renin-angiotensin system	K01319;K01319;K01319	-	-	-
ncbi_426193	2.94	3.18	3.58	8.5	5.08	7.88	3.43	6.61	3.72	5.65	1.36	3.83	188.94	230.13	232.75	635.92	398.24	470.05	262.55	437.71	271.8	834.67	115.2	321.37	TTC38	tetratricopeptide repeat protein 38	-	-	-	-	-	-	-
ncbi_426430	62.62	60.85	61.07	68.23	76.15	67.22	51.86	57.4	53.43	46.95	40.39	37.35	2539.7	2780.78	2502.15	3205.66	3771.27	2545.04	2498.12	2393.92	2464	4391.94	2168.98	1972.68	OAT	ornithine aminotransferase, mitochondrial isoform X1	Metabolism;Metabolism	Global and overview maps;Amino acid metabolism	ko01100//Metabolic pathways;ko00330//Arginine and proline metabolism	K00819;K00819	GO:0043231//intracellular membrane-bounded organelle	GO:0008483//transaminase activity;GO:0043168//anion binding	GO:0051259//protein oligomerization
ncbi_426626	11.72	8.71	11.06	8.01	9.97	4.59	10.56	9.72	11.64	16.06	12.82	11.11	354.25	296.77	339.75	281.9	368.73	129.15	381.35	302.24	402.69	1125.2	515.2	438.98	AN1ZNF5L	AN1-type zinc finger protein 5 isoform X1	-	-	-	-	-	-	-
ncbi_426673	88.42	56.37	14.64	20.61	30.9	42.17	60.67	68.52	44.15	101.54	105.31	35.31	3022.7	2167.03	506.47	819.26	1288.21	1337.54	2469.42	2409.96	1714.13	7974.94	4754.12	1575.08	ATP5F1B	ATP synthase subunit beta, mitochondrial precursor	Metabolism;Organismal Systems;Metabolism	Global and overview maps;Environmental adaptation;Energy metabolism	ko01100//Metabolic pathways;ko04714//Thermogenesis;ko00190//Oxidative phosphorylation	K02133;K02133;K02133	GO:0009295//nucleoid;GO:0019866//organelle inner membrane;GO:0031988//membrane-bounded vesicle;GO:0033178//proton-transporting two-sector ATPase complex, catalytic domain;GO:0044455//mitochondrial membrane part	GO:0015078//hydrogen ion transmembrane transporter activity;GO:0019829//cation-transporting ATPase activity;GO:0032550//purine ribonucleoside binding;GO:0042287//MHC protein binding	GO:0001503//ossification;GO:0006754//ATP biosynthetic process;GO:0007162//negative regulation of cell adhesion;GO:0015988//energy coupled proton transmembrane transport, against electrochemical gradient;GO:0030641//regulation of cellular pH;GO:0048646//anatomical structure formation involved in morphogenesis
ncbi_426815	8.98	7.31	9.6	9.82	9.31	18.09	10.6	9.39	8.19	8.25	8.24	7.41	767.82	703.05	831.2	976.76	971.41	1435.33	1079.33	826.6	795.68	1620.58	930.73	827.11	SECISBP2	selenocysteine insertion sequence-binding protein 2	-	-	-	-	-	-	-
ncbi_426826	0.3	0.28	0.59	0.12	0.02	0.1	0.05	0.09	0.26	0.29	0.28	0.59	15.52	16.01	30.81	7	1	5	3	5	15	34.86	19	39.64	DMBT1L	deleted in malignant brain tumors 1 protein-like precursor	-	-	-	-	-	-	-
ncbi_427066	15.82	18.96	15.04	19.39	14.29	14.93	21.15	17.14	17.09	23.98	26.59	24.09	342	461	329	487.43	376.71	299.54	544.37	381.32	419.55	1191.07	759	679.59	DOHH	deoxyhypusine hydroxylase	-	-	-	-	-	GO:0004497//monooxygenase activity;GO:0043169//cation binding	GO:0018205//peptidyl-lysine modification;GO:0044710//single-organism metabolic process;GO:0044765//single-organism transport
ncbi_427095	1.56	1.46	1.54	1.16	0.92	0.26	2.16	1.76	1.81	1.52	2.83	1.77	52.24	55.06	52.31	44.99	37.74	8.04	85.96	60.49	68.83	116.56	124.87	77.35	ZNF692	zinc finger protein 692	-	-	-	-	-	GO:0043169//cation binding	-
ncbi_427118	0.15	0	0.06	0.03	0.05	0.32	0.05	0.03	0	0	0	0	5	0	2	1	2	10	2	1	0	0	0	0	RFESD	Rieske domain-containing protein	-	-	-	-	-	GO:0051536//iron-sulfur cluster binding	GO:0044710//single-organism metabolic process
ncbi_427257	3.32	3.53	5.92	4.23	3.32	9.13	4.07	3.46	4.24	3.03	2.84	3.61	130	159	232	199	165	331	202	148	189	287	156	182	NMRK1	nicotinamide riboside kinase 1 isoform X1	Metabolism;Metabolism	Global and overview maps;Metabolism of cofactors and vitamins	ko01100//Metabolic pathways;ko00760//Nicotinate and nicotinamide metabolism	K10524;K10524	-	-	-
ncbi_427287	4.24	4.47	3.47	8.82	8.3	13.15	9.36	5.35	4.8	5.94	5.22	3.61	665.11	793.93	555.64	1612.98	1609.32	1927.86	1763.41	865.83	858.76	2152.59	1099.17	745.94	PCGF3	polycomb group RING finger protein 3	Cellular Processes	Cellular community - eukaryotes	ko04550//Signaling pathways regulating pluripotency of stem cells	K11488	-	-	-
ncbi_427309	0.37	1.01	0.26	1.43	1.88	1.07	0.78	0.62	0.61	1.31	0.21	0.3	32.64	98.98	23.15	148.35	202.59	88.27	82.69	56.24	60.08	265.78	23.67	34.61	TMEM246	transmembrane protein 246	-	-	-	-	-	-	-
ncbi_427334	1.44	1.59	0.88	2.3	1.93	4.01	1.41	1.62	1.86	2	0.62	1.44	93	115	57	175	154	241	111	107	136	298	53	124	SUSD1	sushi domain-containing protein 1 isoform X1	-	-	-	-	-	-	-
ncbi_427354	4.64	4.59	6.7	5.8	5.11	9.38	4.62	6.19	5.97	5.7	3.46	3.6	614.2	754.4	973.18	907.42	771.79	1257.18	811.33	821.18	961.97	1843.8	571.99	560.86	TTC39B	tetratricopeptide repeat protein 39B isoform X1	-	-	-	-	-	-	-
ncbi_427395	4.2	5.42	6.81	6.34	6.61	8.61	5.79	7.15	5.97	4.75	3.74	5.55	170.45	247.67	279.94	299.42	327.37	324.19	279.88	298.84	275.27	442.92	200.5	293.76	MCCC2	methylcrotonoyl-CoA carboxylase beta chain, mitochondrial	Metabolism;Metabolism	Global and overview maps;Amino acid metabolism	ko01100//Metabolic pathways;ko00280//Valine, leucine and isoleucine degradation	K01969;K01969	-	GO:0003824//catalytic activity	-
ncbi_427473	8.54	7.46	8.97	8.75	8.53	12.28	5.73	6.32	8.96	6.88	4.32	6.7	695.16	814.71	864.25	1109.95	955.81	1330.89	898.22	660.53	946.82	1625.19	632.32	947.26	CDC14B	dual specificity protein phosphatase CDC14B isoform X1	Cellular Processes	Cell growth and death	ko04110//Cell cycle	K06639	GO:0031090//organelle membrane;GO:0031981//nuclear lumen;GO:0043232//intracellular non-membrane-bounded organelle	GO:0004721//phosphoprotein phosphatase activity	GO:0000077//DNA damage checkpoint;GO:0006470//protein dephosphorylation;GO:0051443//positive regulation of ubiquitin-protein transferase activity
ncbi_427633	0.24	0.54	0.08	0.72	0.73	2.46	0.52	0.64	0.94	0.54	0.25	0.76	17	23	4	70	39	107	42	29	42	68	29	51	DRD1	D(1A) dopamine receptor isoform X1	Environmental Information Processing;Environmental Information Processing;Environmental Information Processing;Organismal Systems;Cellular Processes	Signaling molecules and interaction;Signal transduction;Signal transduction;Nervous system;Cellular community - eukaryotes	ko04080//Neuroactive ligand-receptor interaction;ko04024//cAMP signaling pathway;ko04020//Calcium signaling pathway;ko04728//Dopaminergic synapse;ko04540//Gap junction	K04144;K04144;K04144;K04144;K04144	-	-	-
ncbi_427725	0.05	0.14	0	0.36	0.22	0.45	0.35	0	0	0	0	0	1	3	0	8	5	8	8	0	0	0	0	0	BTN3A3L1	myelin-oligodendrocyte glycoprotein-like isoform X1	-	-	-	-	GO:0031224//intrinsic component of membrane	-	-
ncbi_427787	0.02	0.07	0	0.09	0.08	0.11	0.06	0.07	0.08	0.02	0	0.02	3	14	0	20	19	19	13	13	17	10	0	6	GLP2R	glucagon-like peptide 2 receptor precursor	Environmental Information Processing	Signaling molecules and interaction	ko04080//Neuroactive ligand-receptor interaction	K04582	GO:0031224//intrinsic component of membrane	GO:0038023//signaling receptor activity	GO:0007166//cell surface receptor signaling pathway
ncbi_427926	2.47	2.91	2.47	1.92	1.79	1.7	2.21	2.34	2.54	2.85	2.82	2.71	215.16	285.49	218.19	194.26	189.76	137.58	229.14	209.5	251.35	569.55	324.52	307.74	FBXL14	F-box/LRR-repeat protein 14	-	-	-	-	GO:0043231//intracellular membrane-bounded organelle	GO:0019787//ubiquitin-like protein transferase activity	GO:0016567//protein ubiquitination
ncbi_427949	0.12	0.05	0.09	0	0	0.01	0.11	0.01	0.03	0.35	0.08	0.04	14	10	12	1	1	2	10	2	3	67	6	6	CLCN1	chloride channel protein 1 isoform X1	-	-	-	-	GO:0005886//plasma membrane;GO:0031224//intrinsic component of membrane	GO:0005254//chloride channel activity	GO:0015698//inorganic anion transport;GO:0034765//regulation of ion transmembrane transport;GO:0050877//neurological system process
ncbi_427971	7.42	6.68	8.63	16.13	15.69	18.12	9.34	11.21	11.2	9.03	7.55	11.84	1326.93	1344.29	1562.49	3354.01	3420.83	3006.48	1987.99	2063.37	2275.06	3710.54	1782.37	2761.7	ADAMTS5	A disintegrin and metalloproteinase with thrombospondin motifs 5	-	-	-	-	GO:0031012//extracellular matrix	GO:0046914//transition metal ion binding;GO:0070011//peptidase activity, acting on L-amino acid peptides	GO:0009617//response to bacterium;GO:0019538//protein metabolic process
ncbi_428002	1.99	2.13	2.12	2.37	1.99	2.19	2.25	1.78	1.92	1.24	1.77	1.33	276.34	333	297.5	383.12	336.38	282.93	372.47	254.39	303.13	395.63	324.95	241.98	ZRSR2	U2 small nuclear ribonucleoprotein auxiliary factor 35 kDa subunit-related protein 2 isoform X1	-	-	-	-	GO:0043231//intracellular membrane-bounded organelle	GO:0003676//nucleic acid binding;GO:0043169//cation binding	-
ncbi_428199	4.79	4.1	2.99	8.64	10.56	11.29	4.78	5.76	5.96	6.66	3.5	4.65	558.81	537.16	353.27	1170.8	1501.43	1221.39	663.94	690.74	789.41	1782.72	538.17	707.9	ANTXR1	anthrax toxin receptor 1	Organismal Systems	Immune system	ko04621//NOD-like receptor signaling pathway	K20909	-	-	-
ncbi_428420	1.93	2.06	0.62	4.44	4.83	7.44	4.82	2.78	4.53	1.9	2.33	3.82	259.43	315.4	90.28	726.77	823.11	971.72	816.82	394.13	728.57	629.52	435.34	711.65	CACNB2	voltage-dependent L-type calcium channel subunit beta-2 isoform X1	Environmental Information Processing;Organismal Systems;Organismal Systems;Organismal Systems	Signal transduction;Endocrine system;Circulatory system;Circulatory system	ko04010//MAPK signaling pathway;ko04921//Oxytocin signaling pathway;ko04261//Adrenergic signaling in cardiomyocytes;ko04260//Cardiac muscle contraction	K04863;K04863;K04863;K04863	-	-	-
ncbi_428436	0.63	0.87	0.66	1.8	1.28	1.69	1.12	1.1	1.25	1.4	0.87	0.85	112	174	120	375	278	280	238	203	254	574	206	199	TRIL	TLR4 interactor with leucine rich repeats	-	-	-	-	GO:0016021//integral component of membrane	-	GO:0001817//regulation of cytokine production;GO:0002224//toll-like receptor signaling pathway
ncbi_428633	0.87	1.27	0.76	0.56	0.92	1.12	1.37	0.89	0.64	0.96	2.96	1.25	100	161	84	76	124	120	180	103	80	246	446	186	CNR1	cannabinoid receptor 1 isoform X2	Environmental Information Processing;Organismal Systems;Environmental Information Processing;Organismal Systems	Signaling molecules and interaction;Environmental adaptation;Signal transduction;Nervous system	ko04080//Neuroactive ligand-receptor interaction;ko04714//Thermogenesis;ko04015//Rap1 signaling pathway;ko04723//Retrograde endocannabinoid signaling	K04277;K04277;K04277;K04277	GO:0031224//intrinsic component of membrane;GO:0043005//neuron projection	GO:0004930//G-protein coupled receptor activity	GO:0007187//G-protein coupled receptor signaling pathway, coupled to cyclic nucleotide second messenger;GO:0008038//neuron recognition;GO:0033500//carbohydrate homeostasis
ncbi_428761	0.45	0.51	0.42	0.75	0.7	0.71	0.43	0.45	0.69	0.52	0.12	0.14	49	63	47	96	94	72	56	51	86	132	18	20	STAP1	signal-transducing adaptor protein 1	-	-	-	-	GO:0032991//macromolecular complex;GO:0043231//intracellular membrane-bounded organelle	-	GO:0007167//enzyme linked receptor protein signaling pathway;GO:0009966//regulation of signal transduction
ncbi_428824	0.02	0	0	0.01	0.01	0	0.04	0.01	0	0.08	0.08	0.06	2	0	0	1	1	0	4	1	0	16	10	7	LOC428824	SITS-binding protein isoform X1	-	-	-	-	-	-	-
ncbi_428890	2.19	1.84	1.78	1.58	3.08	4.4	3.13	2.22	2.21	1.17	1.85	1.78	215.99	205.59	203.56	197.24	396.47	428.97	381.68	248.09	259.34	299.51	274.12	263.01	ZC2HC1C	zinc finger C2HC domain-containing protein 1C isoform X1	-	-	-	-	-	-	-
ncbi_428906	4.17	3.88	3.42	7.71	6.48	10.41	5.63	6.08	4.84	4.79	4.51	6.72	221	241	204	416	392	477	294	267	329	549	346	335	BDKRB2	B2 bradykinin receptor isoform X1	Environmental Information Processing;Cellular Processes;Environmental Information Processing;Environmental Information Processing;Environmental Information Processing;Organismal Systems;Organismal Systems;Organismal Systems	Signaling molecules and interaction;Cell motility;Signal transduction;Signal transduction;Signal transduction;Sensory system;Immune system;Excretory system	ko04080//Neuroactive ligand-receptor interaction;ko04810//Regulation of actin cytoskeleton;ko04020//Calcium signaling pathway;ko04022//cGMP - PKG signaling pathway;ko04071//Sphingolipid signaling pathway;ko04750//Inflammatory mediator regulation of TRP channels;ko04610//Complement and coagulation cascades;ko04961//Endocrine and other factor-regulated calcium reabsorption	K03916;K03916;K03916;K03916;K03916;K03916;K03916;K03916	GO:0031224//intrinsic component of membrane;GO:0043231//intracellular membrane-bounded organelle	GO:0008528//G-protein coupled peptide receptor activity;GO:0031701//angiotensin receptor binding;GO:0046983//protein dimerization activity	GO:0001933//negative regulation of protein phosphorylation;GO:0006936//muscle contraction;GO:0007166//cell surface receptor signaling pathway;GO:0032309//icosanoid secretion;GO:0050880//regulation of blood vessel size;GO:1902219//negative regulation of intrinsic apoptotic signaling pathway in response to osmotic stress
ncbi_428969	152.07	173.21	145.99	99.89	91.35	69.72	102.36	110.47	112.04	193.45	110.63	106.26	5087	6516	4942	3886	3726	2164	4077	3802	4256	14867	4887	4638	PGAM1	phosphoglycerate mutase 1	Metabolism;Metabolism;Organismal Systems;Metabolism;Metabolism;Metabolism	Global and overview maps;Global and overview maps;Endocrine system;Global and overview maps;Carbohydrate metabolism;Amino acid metabolism	ko01100//Metabolic pathways;ko01200//Carbon metabolism;ko04922//Glucagon signaling pathway;ko01230//Biosynthesis of amino acids;ko00010//Glycolysis / Gluconeogenesis;ko00260//Glycine, serine and threonine metabolism	K01834;K01834;K01834;K01834;K01834;K01834	GO:0044444//cytoplasmic part	GO:0016868//intramolecular transferase activity, phosphotransferases;GO:0034416//bisphosphoglycerate phosphatase activity	GO:0006006//glucose metabolic process;GO:0006090//pyruvate metabolic process;GO:0006796//phosphate-containing compound metabolic process
ncbi_428971	0.2	0.28	0.07	0.12	0.07	0.07	0.25	0.22	0.28	0.12	0.68	0.22	12	19	4.05	8.74	5	4	18	13.9	18.93	16.66	54.14	17.19	SLC2A9L	solute carrier family 2, facilitated glucose transporter member 5	-	-	-	-	-	-	-
ncbi_428980	4.52	3.09	4.3	8.54	10.89	8.66	4.1	4.13	6.23	4.42	3.19	2.73	314	241	302	689	922	558	339	295	491	705	292	247	ADRA2A	alpha-2A adrenergic receptor	Environmental Information Processing;Environmental Information Processing	Signaling molecules and interaction;Signal transduction	ko04080//Neuroactive ligand-receptor interaction;ko04022//cGMP - PKG signaling pathway	K04138;K04138	GO:0016021//integral component of membrane;GO:0043234//protein complex;GO:0044424//intracellular part	GO:0004936//alpha-adrenergic receptor activity;GO:0019900//kinase binding;GO:0031690//adrenergic receptor binding;GO:0032403//protein complex binding;GO:0046983//protein dimerization activity;GO:1901338//catecholamine binding	GO:0000187//activation of MAPK activity;GO:0001775//cell activation;GO:0006937//regulation of muscle contraction;GO:0007193//adenylate cyclase-inhibiting G-protein coupled receptor signaling pathway;GO:0007200//phospholipase C-activating G-protein coupled receptor signaling pathway;GO:0009725//response to hormone;GO:0009895//negative regulation of catabolic process;GO:0030334//regulation of cell …
ncbi_429525	0.18	0.17	0.35	0	0	0	0	0	0.08	0	0.46	0	14.32	15.35	28.55	0	0	0	0	0	7.68	0	48.97	0	MCM10	protein MCM10 homolog	-	-	-	-	GO:0043232//intracellular non-membrane-bounded organelle	GO:0005515//protein binding	GO:0006259//DNA metabolic process;GO:0044699//single-organism process
ncbi_429646	0	0	0.05	1.73	0	0	0.07	0	0	0	0	0.04	0	0	1	38	0	0	1.52	0	0	0	0	1	CHIR-B6	immunoglobulin-like receptor CHIR-B6	-	-	-	-	-	-	-
ncbi_429785	0.11	0.31	0.07	0.21	0.09	0.06	0.24	0.26	0.27	0.41	0.17	0.65	7	23	5	16	7	4	19	18	20	62	15	56	KCNJ9	G protein-activated inward rectifier potassium channel 1	Organismal Systems;Organismal Systems;Organismal Systems;Organismal Systems;Organismal Systems;Organismal Systems;Organismal Systems;Organismal Systems	Endocrine system;Nervous system;Nervous system;Endocrine system;Environmental adaptation;Nervous system;Nervous system;Nervous system	ko04921//Oxytocin signaling pathway;ko04723//Retrograde endocannabinoid signaling;ko04728//Dopaminergic synapse;ko04915//Estrogen signaling pathway;ko04713//Circadian entrainment;ko04725//Cholinergic synapse;ko04724//Glutamatergic synapse;ko04726//Serotonergic synapse	K04997;K04997;K04997;K04997;K04997;K04997;K04997;K04997	-	-	-
ncbi_430019	1.15	1.08	0.82	2.2	2.65	2.61	2.17	1.65	1.82	1.24	1.4	1.71	225.5	229.5	161.98	509.42	638.74	483.86	516.82	344.31	398.05	555.7	370.58	441.35	HTR6	5-hydroxytryptamine receptor 6 isoform X1	Environmental Information Processing;Environmental Information Processing;Environmental Information Processing;Organismal Systems	Signaling molecules and interaction;Signal transduction;Signal transduction;Nervous system	ko04080//Neuroactive ligand-receptor interaction;ko04024//cAMP signaling pathway;ko04020//Calcium signaling pathway;ko04726//Serotonergic synapse	K04162;K04162;K04162;K04162	GO:0031224//intrinsic component of membrane;GO:0042995//cell projection	GO:0004888//transmembrane signaling receptor activity	GO:0007186//G-protein coupled receptor signaling pathway
ncbi_431056	32.61	40.58	37.2	35.78	34.39	22.6	37.99	39.17	35.97	50.83	53.82	43.5	1064.91	1490.19	1229.43	1358.95	1369.59	684.77	1477.11	1316.19	1334.07	3813.53	2320.88	1853.54	IDH2	isocitrate dehydrogenase [NADP], mitochondrial	Metabolism;Metabolism;Cellular Processes;Metabolism;Metabolism;Metabolism;Metabolism	Global and overview maps;Global and overview maps;Transport and catabolism;Global and overview maps;Metabolism of other amino acids;Carbohydrate metabolism;Global and overview maps	ko01100//Metabolic pathways;ko01200//Carbon metabolism;ko04146//Peroxisome;ko01230//Biosynthesis of amino acids;ko00480//Glutathione metabolism;ko00020//Citrate cycle (TCA cycle);ko01210//2-Oxocarboxylic acid metabolism	K00031;K00031;K00031;K00031;K00031;K00031;K00031	GO:0019866//organelle inner membrane;GO:0031988//membrane-bounded vesicle;GO:0043231//intracellular membrane-bounded organelle	GO:0000166//nucleotide binding;GO:0004448//isocitrate dehydrogenase activity;GO:0043169//cation binding	GO:0006101//citrate metabolic process
ncbi_431264	6.56	4.87	6.18	10.13	5.88	9.65	7.43	6.67	7.1	6.6	4.54	4.69	1133	947	1081	2036	1238	1548	1528	1185	1393	2620	1036	1057	S1PR3	sphingosine 1-phosphate receptor 3	Environmental Information Processing;Environmental Information Processing	Signaling molecules and interaction;Signal transduction	ko04080//Neuroactive ligand-receptor interaction;ko04071//Sphingolipid signaling pathway	K04290;K04290	GO:0031224//intrinsic component of membrane	GO:0005102//receptor binding;GO:0045125//bioactive lipid receptor activity	GO:0006952//defense response;GO:0007188//adenylate cyclase-modulating G-protein coupled receptor signaling pathway;GO:0032652//regulation of interleukin-1 production;GO:1901551//negative regulation of endothelial cell development
ncbi_431637	0.13	3.12	2.41	8.95	5.47	11.22	5.99	5.5	6.55	6.11	4.97	3.91	38.9	1080.72	750.43	3205.92	2054.29	3208.5	2196.78	1742.39	2292.44	4321.91	2015.55	1570.03	KIAA1958	uncharacterized protein KIAA1958 homolog isoform X1	-	-	-	-	-	-	-
ncbi_431663	2.18	2.49	1.09	0.99	1.74	1.09	2.24	1.72	2.7	2.19	5.53	2.64	381	500	200	200	381	172	478	309	525	888	1309	616	NPR3	atrial natriuretic peptide receptor 3 isoform X1	-	-	-	-	GO:0031224//intrinsic component of membrane;GO:0031988//membrane-bounded vesicle	GO:0001653//peptide receptor activity;GO:0005488//binding	GO:0008015//blood circulation;GO:0035809//regulation of urine volume;GO:0042127//regulation of cell proliferation;GO:0070661//leukocyte proliferation
ncbi_554217	1.36	1.34	1.3	3.67	4.08	3.5	3.2	2.76	3.68	2.07	0.65	2.92	151	160	122	475	563	355	411	321	420	481	134	417	TLR5	toll-like receptor 5 isoform X1	Organismal Systems	Immune system	ko04620//Toll-like receptor signaling pathway	K10168	GO:0031224//intrinsic component of membrane	-	GO:0002224//toll-like receptor signaling pathway;GO:0009612//response to mechanical stimulus;GO:0032731//positive regulation of interleukin-1 beta production
ncbi_693252	5.6	7.12	6.27	4.05	5.61	4.42	5.68	6.51	5.15	8.61	9.24	7.99	202	289	229	170	247	148	244	242	211	714	440	377	IL6R	interleukin-6 receptor subunit alpha isoform X1	Environmental Information Processing;Environmental Information Processing;Environmental Information Processing;Organismal Systems;Environmental Information Processing;Organismal Systems	Signal transduction;Signaling molecules and interaction;Signal transduction;Immune system;Signal transduction;Immune system	ko04151//PI3K-Akt signaling pathway;ko04060//Cytokine-cytokine receptor interaction;ko04630//Jak-STAT signaling pathway;ko04659//Th17 cell differentiation;ko04066//HIF-1 signaling pathway;ko04640//Hematopoietic cell lineage	K05055;K05055;K05055;K05055;K05055;K05055	-	-	GO:0007166//cell surface receptor signaling pathway
ncbi_768450	2.42	2.31	2.51	2.07	2.57	3.31	2.71	2.36	1.74	1.39	2.55	1.05	140.06	149.96	156.24	150.06	168.77	171.26	177.45	156.07	120.33	180.17	140.34	84.15	FAM131B	protein FAM131B isoform X1	-	-	-	-	-	-	-
ncbi_768455	0.01	0.03	0	0.09	0.18	0.23	0.09	0.06	0.12	0.03	0	0.04	2	5	0	17	37	35	17	11	23	10	0	8	GSG1L2	germ cell-specific gene 1-like protein 2	-	-	-	-	-	-	-
ncbi_768680	26.36	33.53	36.46	58.7	59.21	59.33	38.13	53.02	49.72	50.59	23.88	32.83	1199	1715	1678	3105	3284	2504	2065	2481	2568	5286	1434	1948	CREG1	protein CREG1 precursor	-	-	-	-	GO:0031988//membrane-bounded vesicle	GO:0003824//catalytic activity;GO:0005515//protein binding;GO:0032553//ribonucleotide binding	GO:0010468//regulation of gene expression;GO:0040007//growth;GO:0044710//single-organism metabolic process
ncbi_768838	1.05	1.04	2.69	3.92	4.64	0.36	1.06	2.7	2.35	0.64	3.06	1.06	12	13.43	72.86	501.51	624.95	3.82	14.49	276.82	117.13	16.85	60.85	15.77	MZT2BL	mitotic-spindle organizing protein 2 isoform X1	-	-	-	-	-	-	-
ncbi_768922	2.94	2.91	2.34	4.31	4.88	2.77	4.22	3.39	3.2	2.75	1.79	3.05	213.27	237.36	172.02	364.28	432.43	186.51	364.61	253.34	263.52	459.25	171.24	289.01	FAM102B	protein FAM102B isoform X1	-	-	-	-	-	-	-
ncbi_768938	3.13	3.91	2.14	1.71	2.14	2.11	2.86	2.81	2.03	4.73	2.5	3.06	91	128	63	58	76	57	99	84	67	316	96	116	HSCB	iron-sulfur cluster co-chaperone protein HscB, mitochondrial	-	-	-	-	GO:0005815//microtubule organizing center;GO:0016020//membrane;GO:0043231//intracellular membrane-bounded organelle	GO:0005515//protein binding	GO:0006461//protein complex assembly;GO:0009058//biosynthetic process;GO:0044267//cellular protein metabolic process
ncbi_769014	8.04	2.48	0	0.21	0.27	0	0.65	0	1.62	0.9	1.47	2.45	351.1	121.85	0	10.5	14.21	0	33.81	0	80.35	90.32	84.67	139.4	TLR2B	toll-like receptor 2 type-2 precursor	Environmental Information Processing;Cellular Processes;Organismal Systems	Signal transduction;Transport and catabolism;Immune system	ko04151//PI3K-Akt signaling pathway;ko04145//Phagosome;ko04620//Toll-like receptor signaling pathway	K10159;K10159;K10159	GO:0031224//intrinsic component of membrane;GO:0043235//receptor complex;GO:0044424//intracellular part;GO:0044459//plasma membrane part	GO:0005539//glycosaminoglycan binding;GO:0038023//signaling receptor activity;GO:0046983//protein dimerization activity;GO:0071723//lipopeptide binding	GO:0001818//negative regulation of cytokine production;GO:0002220//innate immune response activating cell surface receptor signaling pathway;GO:0002224//toll-like receptor signaling pathway;GO:0006468//protein phosphorylation;GO:0009967//positive regulation of signal transduction;GO:0010935//regulation of macrophage cytokine production;GO:0031328//positive regulation of cellular biosynthetic proc…
ncbi_769048	6.11	6.04	5.74	3.9	3.9	3.45	3.69	4.06	3.76	4.51	6.71	5.71	219	244	207	162	170	114	158	150	152	372	320	265	SLC25A10	mitochondrial dicarboxylate carrier isoform X2	Organismal Systems	Excretory system	ko04964//Proximal tubule bicarbonate reclamation	K13577	GO:0019866//organelle inner membrane;GO:0031224//intrinsic component of membrane	GO:0022804//active transmembrane transporter activity	GO:0044763//single-organism cellular process;GO:1902582//single-organism intracellular transport
ncbi_769077	1.36	1.8	1.82	5.51	4.35	4.65	2.63	2.48	4.27	3.52	1.8	2.48	54	80	73	254	210	171	124	101	192	320	94	128	PDGFRL	platelet-derived growth factor receptor-like protein isoform X1	-	-	-	-	-	-	-
ncbi_769132	2.08	1.56	2.03	3.43	3.08	6.16	3.07	3.56	3.78	2.89	2.31	2.54	247.74	212.3	225.23	449.16	363.96	634.89	415.91	406.12	500.91	701.53	249.22	374.02	SLCO4C1	solute carrier organic anion transporter family member 4C1 isoform X1	-	-	-	-	-	-	GO:0051234//establishment of localization
ncbi_769134	0.27	0.24	0.49	0.09	0	0.06	1.15	0.05	0.09	1.17	0.61	0.38	5.4	5.35	9.84	2.1	0	1.1	27.23	1.06	2.08	53.6	15.94	9.94	ARL8BL	ADP-ribosylation factor-like 8B-like isoform X1	-	-	-	-	GO:0000323//lytic vacuole;GO:0005774//vacuolar membrane;GO:0010008//endosome membrane;GO:0015630//microtubule cytoskeleton;GO:0031988//membrane-bounded vesicle;GO:0044430//cytoskeletal part	GO:0015631//tubulin binding;GO:0032550//purine ribonucleoside binding	GO:0035556//intracellular signal transduction
ncbi_769778	12.26	10.67	13.77	16.67	14.09	18.34	13.73	14.47	15.41	11.54	9.23	9.72	803.6	786.7	912.04	1269.83	1125.73	1115.15	1071.08	975.08	1146.56	1735.87	798.42	830.97	COMMD6	COMM domain-containing protein 6 isoform X1	-	-	-	-	-	GO:0008134//transcription factor binding	-
ncbi_769847	0.64	1.29	0	1.29	0.83	0.91	0	0.69	0.52	0.22	0	0	16.69	37.71	0	38.95	26.44	22.05	0	18.52	15.42	13.06	0	0	GSTT1L	glutathione S-transferase theta-1	Organismal Systems;Metabolism;Metabolism;Metabolism;Metabolism	Aging;Xenobiotics biodegradation and metabolism;Metabolism of other amino acids;Xenobiotics biodegradation and metabolism;Xenobiotics biodegradation and metabolism	ko04212//Longevity regulating pathway - worm;ko00983//Drug metabolism - other enzymes;ko00480//Glutathione metabolism;ko00980//Metabolism of xenobiotics by cytochrome P450;ko00982//Drug metabolism - cytochrome P450	K00799;K00799;K00799;K00799;K00799	-	-	-
ncbi_769944	0.75	0.92	0.78	2.15	1.88	1.44	1.12	1.17	0.95	1.13	1.02	1.19	48.39	66.91	51.27	162.17	148.08	86.43	86.35	78.08	69.83	168.42	87.4	100.92	MTCP1	protein p13 MTCP-1	-	-	-	-	-	-	-
ncbi_770755	10.13	10.23	9.15	6.61	11.61	8.46	10.81	12.03	11.67	12.85	15.85	12.79	244	277	223	185	341	189	310	298	319	711	504	402	SMDT1	essential MCU regulator, mitochondrial	-	-	-	-	GO:0031304//intrinsic component of mitochondrial inner membrane	-	GO:0006851//mitochondrial calcium ion transport;GO:0006874//cellular calcium ion homeostasis
ncbi_771556	1.63	1.55	2.82	2.95	2.67	2.73	1.96	2.29	2.05	1.92	0.93	2.37	194.19	208.05	339.99	409.23	388.3	302.28	277.69	280.98	277.11	527	145.97	368.08	TRAPPC10	trafficking protein particle complex subunit 10	-	-	-	-	-	-	-
ncbi_771724	3.32	4.03	3.12	1.34	1.88	1.17	1.73	1.97	1.84	2.24	2.84	2.19	291	397	277	137	201	95	180	178	183	451	328	250	STK35	serine/threonine-protein kinase 35	-	-	-	-	-	-	-
ncbi_771776	0	0.31	0	0.07	0.06	0.11	0.17	0	0	2.07	0.78	0.06	0	37.13	0	9.15	7.88	11.2	21.81	0	0	506.46	110.07	7.84	REEP1	LOW QUALITY PROTEIN: receptor expression-enhancing protein 1	-	-	-	-	GO:0031090//organelle membrane;GO:0031224//intrinsic component of membrane;GO:0043231//intracellular membrane-bounded organelle	GO:0001664//G-protein coupled receptor binding;GO:0015631//tubulin binding	GO:0007029//endoplasmic reticulum organization;GO:0051049//regulation of transport;GO:0090150//establishment of protein localization to membrane
ncbi_772163	0	0.03	0	0.01	0.01	0.01	0.02	0	0	0.03	0	0.23	0	6	0	1	2	1	3	0	0	10	0	47	PTPRQ	phosphatidylinositol phosphatase PTPRQ isoform X3	-	-	-	-	-	GO:0004721//phosphoprotein phosphatase activity	GO:0006470//protein dephosphorylation;GO:0048598//embryonic morphogenesis;GO:0050877//neurological system process
ncbi_776282	1203.12	1358.02	1115.13	623.95	628.35	423.72	644.92	616.69	677.03	795.61	990.31	759.47	11895	15099	11157	7174	7575	3887	7592	6273	7601	18071	12929	9797	PPIA	peptidyl-prolyl cis-trans isomerase A	Cellular Processes	Cell growth and death	ko04217//Necroptosis	K03767	GO:0005924//cell-substrate adherens junction;GO:0031988//membrane-bounded vesicle;GO:0043231//intracellular membrane-bounded organelle;GO:0044421//extracellular region part;GO:0044444//cytoplasmic part	GO:0003723//RNA binding;GO:0005515//protein binding;GO:0016859//cis-trans isomerase activity;GO:0033218//amide binding	GO:0001775//cell activation;GO:0002376//immune system process;GO:0006260//DNA replication;GO:0006887//exocytosis;GO:0006996//organelle organization;GO:0007599//hemostasis;GO:0018208//peptidyl-proline modification;GO:0019043//establishment of viral latency;GO:0044409//entry into host;GO:0045069//regulation of viral genome replication;GO:0050708//regulation of protein secretion
ncbi_776507	2.9	3.3	3.05	6.38	7.74	7.78	5.65	5.42	6.26	4.87	3.49	5.12	81.33	102.47	85.97	198.75	252.13	190.75	186.29	151.53	198.74	318.74	126	185.18	LOC776507	proto-oncogene Mas isoform X1	-	-	-	-	GO:0031224//intrinsic component of membrane	GO:0004888//transmembrane signaling receptor activity	GO:0007166//cell surface receptor signaling pathway

## Sheet: miRNA_special activation
id	length	seq	total	ALV-J-1_count	ALV-J-2_count	ALV-J-3_count	Co-infection-1_count	Co-infection-2_count	Co-infection-3_count	IBDV-1_count	IBDV-2_count	IBDV-3_count	Mock-1_count	Mock-2_count	Mock-3_count	ALV-J-1_TPM	ALV-J-2_TPM	ALV-J-3_TPM	Co-infection-1_TPM	Co-infection-2_TPM	Co-infection-3_TPM	IBDV-1_TPM	IBDV-2_TPM	IBDV-3_TPM	Mock-1_TPM	Mock-2_TPM	Mock-3_TPM
gga-miR-9-5p	23	TCTTTGGTTATCTAGCTGTATGA	16593	938	855	828	1182	998	917	1113	1399	1794	1427	2618	2524	660.547	380.423	695.385	275.369	328.018	290.89	351.012	396.45	421.489	339.094	802.108	846.311
gga-miR-9-4-3p	23	ATAAAGCTAGATAACCGAAAGTA	2346	151	128	120	137	124	117	157	153	239	167	445	408	106.335	56.9522	100.781	31.9167	40.7558	37.1146	49.5138	43.3573	56.1515	39.6837	136.34	136.804
gga-miR-205b	22	CCCTTCATTCCACCGGAATCTG	493	21	27	32	6	18	0	99	15	6	77	183	9	14.7884	12.0134	26.8748	1.3978	5.9162	0.01	31.2221	4.2507	1.4097	18.2973	56.0679	3.0177
gga-miR-96-5p	22	TTGGCACTAGCACATTTTTGCT	463	21	23	36	19	20	33	22	44	52	70	41	82	14.7884	10.2336	30.2341	4.4264	6.5735	10.4682	6.9382	12.4688	12.2171	16.6339	12.5617	27.495
gga-miR-12288-5p	21	CACGCCGGGATGCAGCGAGGC	167	16	20	14	6	7	5	16	11	16	18	19	19	11.2673	8.8988	11.7577	1.3978	2.3007	1.5861	5.046	3.1172	3.7591	4.2773	5.8213	6.3708
gga-miR-187-3p	20	TCGTGTCTTGTGTTGCAGCC	100	8	6	0	0	7	0	19	2	18	14	13	13	5.6337	2.6696	0.01	0.01	2.3007	0.01	5.9921	0.5668	4.229	3.3268	3.983	4.359
gga-miR-34b-3p	22	AATCACTAAATTCACTGCCATC	74	0	6	11	0	3	0	8	2	2	36	6	0	0.01	2.6696	9.2382	0.01	0.986	0.01	2.523	0.5668	0.4699	8.5546	1.8383	0.01
gga-miR-1635	25	TGCCCAGGCTGTGCTGTGCTCTGGG	39	2	0	0	0	2	0	8	4	4	9	5	5	1.4084	0.01	0.01	0.01	0.6574	0.01	2.523	1.1335	0.9398	2.1386	1.5319	1.6765
miR-192-x	21	CTGACCTATGAATTGACAGCC	13567	1278	1161	1016	445	515	655	733	961	1652	683	1520	2948	899.977	516.574	853.275	103.671	169.268	207.779	231.17	272.329	388.127	162.299	465.7	988.48
miR-378-y	22	ACTGGACTTGGAGTCAGAAGGC	8866	965	585	543	388	383	490	501	531	938	522	1823	1197	679.56	260.289	456.032	90.3918	125.883	155.437	158.003	150.475	220.377	124.041	558.534	401.36
miR-151-x	21	TCGAGGAGCTCACAGTCTAGT	4449	491	286	294	165	177	274	239	318	461	229	801	714	345.766	127.253	246.912	38.4398	58.1756	86.918	75.3746	90.1152	108.309	54.4166	245.412	239.408
miR-28-x	21	TCGAGGAGCTCACAGTCTAGT	3890	424	254	255	143	159	241	207	272	398	205	709	623	298.584	113.014	214.159	33.3145	52.2594	76.4498	65.2826	77.0797	93.5075	48.7135	217.225	208.895
miR-726-y	22	TTCACCACCGGCGGAACTCGGT	1498	57	89	47	233	158	146	137	142	184	127	96	82	40.1398	39.5996	39.4723	54.2817	51.9307	46.314	43.2063	40.2401	43.2296	30.1786	29.4127	27.495
miR-378-x	23	ACTGGACTTGGAGTCAGAAGGCT	1079	116	71	63	45	44	51	72	75	126	50	236	130	81.6881	31.5907	52.9097	10.4836	14.4617	16.1782	22.707	21.2536	29.6029	11.8813	72.3061	43.5897
miR-5099-y	21	TCTTAGATCGATGTGGTGCTC	966	72	74	109	29	41	56	42	75	108	52	120	188	50.7029	32.9255	91.5423	6.7561	13.4757	17.7643	13.2457	21.2536	25.3739	12.3566	36.7658	63.0374
miR-1388-y	24	ATCTCAGGTTCGTCAGCCCATGTT	914	24	73	21	174	75	94	88	79	86	103	47	50	16.901	32.4805	17.6366	40.5365	24.6507	29.8186	27.753	22.3871	20.2051	24.4756	14.3999	16.7653
miR-151-y	21	CTAGACTGAGGCTCCTTGAGG	432	39	28	28	16	12	21	23	25	42	19	81	98	27.4641	12.4583	23.5154	3.7275	3.9441	6.6616	7.2536	7.0845	9.8676	4.5149	24.8169	32.8599
miR-9277-y	18	ATCCTGCCGACTACGCCA	276	15	21	3	35	27	26	29	47	22	20	13	18	10.5631	9.3437	2.5195	8.1539	8.8742	8.2477	9.1459	13.3189	5.1688	4.7525	3.983	6.0355
miR-106-y	24	ACTGCAGTATAAGCACTTCTGGCT	248	18	29	25	14	5	12	12	12	38	26	35	22	12.6757	12.9032	20.9959	3.2616	1.6434	3.8066	3.7845	3.4006	8.9279	6.1783	10.7234	7.3767
miR-410-y	21	AATATAACACAGATGGCCTGT	230	16	10	11	8	12	12	13	16	17	7	53	55	11.2673	4.4494	9.2382	1.8637	3.9441	3.8066	4.0999	4.5341	3.994	1.6634	16.2382	18.4418
miR-409-y	22	GAATGTTGCTCGGTGAACCCCT	223	13	18	14	8	7	9	16	14	14	5	47	58	9.1547	8.0089	11.7577	1.8637	2.3007	2.855	5.046	3.9673	3.2892	1.1881	14.3999	19.4477
miR-323-y	22	GCACATTACACGGTCGACCTCT	218	9	15	11	6	7	12	13	15	15	5	70	40	6.3379	6.6741	9.2382	1.3978	2.3007	3.8066	4.0999	4.2507	3.5242	1.1881	21.4467	13.4122
miR-242-y	18	GCAGAGAGCTCTGCAACC	210	10	3	3	24	56	12	26	25	16	7	14	14	7.0421	1.3348	2.5195	5.5912	18.4058	3.8066	8.1997	7.0845	3.7591	1.6634	4.2893	4.6943
miR-874-y	23	CTGCCCTGGCCCGAGGGACCGAC	184	10	10	17	2	2	4	15	11	22	8	34	49	7.0421	4.4494	14.2772	0.4659	0.6574	1.2689	4.7306	3.1172	5.1688	1.901	10.417	16.43
miR-1983-y	21	CTCACCTGGAGCATGTTTTCT	180	21	6	9	9	3	2	16	7	16	2	57	32	14.7884	2.6696	7.5585	2.0967	0.986	0.6344	5.046	1.9837	3.7591	0.4753	17.4638	10.7298
miR-362-x	22	AATCCTTGGAACCTAGGTGTGA	166	17	16	2	5	7	7	5	10	20	12	43	22	11.9715	7.119	1.6797	1.1648	2.3007	2.2205	1.5769	2.8338	4.6989	2.8515	13.1744	7.3767
miR-1843-x	21	ATGGAGGTCTCTGTCTGACTT	159	22	9	12	2	6	9	7	11	12	6	37	26	15.4926	4.0045	10.078	0.4659	1.9721	2.855	2.2076	3.1172	2.8193	1.4258	11.3361	8.7179
miR-770-x	23	AGCACCACGTGTCTGGGCCACGT	152	9	6	5	9	8	7	8	10	15	9	44	22	6.3379	2.6696	4.1992	2.0967	2.6294	2.2205	2.523	2.8338	3.5242	2.1386	13.4808	7.3767
miR-872-y	22	TGAACTATTGCAGTAGCCTCCT	147	14	13	8	4	5	7	0	13	17	10	30	26	9.8589	5.7842	6.7187	0.9319	1.6434	2.2205	0.01	3.684	3.994	2.3763	9.1915	8.7179
miR-708-y	23	CAACTAGACTGTGAGCTTCTAGT	144	11	2	2	2	4	7	6	6	25	10	33	36	7.7463	0.8899	1.6797	0.4659	1.3147	2.2205	1.8922	1.7003	5.8736	2.3763	10.1106	12.071
miR-574-y	22	CACGCTCATGCACACACCCACA	136	8	10	9	7	4	2	9	8	12	10	41	16	5.6337	4.4494	7.5585	1.6308	1.3147	0.6344	2.8384	2.267	2.8193	2.3763	12.5617	5.3649
miR-195-x	22	TAGCAGCACAGAAATATTGGCA	131	10	12	10	7	4	7	8	7	10	12	18	26	7.0421	5.3393	8.3984	1.6308	1.3147	2.2205	2.523	1.9837	2.3494	2.8515	5.5149	8.7179
miR-10395-y	19	GTATTCGTACTGTCTGACC	124	5	5	0	22	24	16	8	8	6	9	6	15	3.521	2.2247	0.01	5.1253	7.8882	5.0755	2.523	2.267	1.4097	2.1386	1.8383	5.0296
miR-4185-y	19	GTATTCGTACTGTCTGACC	124	5	5	0	22	24	16	8	8	6	9	6	15	3.521	2.2247	0.01	5.1253	7.8882	5.0755	2.523	2.267	1.4097	2.1386	1.8383	5.0296
miR-351-x	20	TCCCTGAGGAGCCCTTTGAG	109	10	6	7	4	3	0	2	8	19	0	26	24	7.0421	2.6696	5.8789	0.9319	0.986	0.01	0.6307	2.267	4.4639	0.01	7.9659	8.0473
miR-2779-y	18	TCCGGCTCGAAGGACCAA	98	2	3	2	18	15	10	15	13	9	11	0	0	1.4084	1.3348	1.6797	4.1934	4.9301	3.1722	4.7306	3.684	2.1145	2.6139	0.01	0.01
miR-210-z	24	CTGTGCGTGTGACAGCGGCTAATT	76	2	4	2	16	11	5	11	6	10	3	4	2	1.4084	1.7798	1.6797	3.7275	3.6154	1.5861	3.4691	1.7003	2.3494	0.7129	1.2255	0.6706
miR-369-x	21	AGATCGACCGTGTTATATTCG	72	10	2	11	2	2	2	4	0	5	3	18	13	7.0421	0.8899	9.2382	0.4659	0.6574	0.6344	1.2615	0.01	1.1747	0.7129	5.5149	4.359
miR-462-x	23	TAACGGAACCCATAATGCAGCTG	62	0	0	0	0	0	62	0	0	0	0	0	0	0.01	0.01	0.01	0.01	0.01	19.6676	0.01	0.01	0.01	0.01	0.01	0.01
miR-298-x	21	GGCAGAGGAGGGCTGTTCTTC	55	2	3	2	2	3	0	0	0	6	0	22	15	1.4084	1.3348	1.6797	0.4659	0.986	0.01	0.01	0.01	1.4097	0.01	6.7404	5.0296
miR-1198-x	22	TATGTGTTCCTGGCTGGCTTGG	49	3	2	8	0	0	0	2	6	5	6	12	5	2.1126	0.8899	6.7187	0.01	0.01	0.01	0.6307	1.7003	1.1747	1.4258	3.6766	1.6765
miR-548-y	19	GACACACACTGTAGTTACT	42	4	2	0	8	19	5	2	0	0	0	2	0	2.8168	0.8899	0.01	1.8637	6.2448	1.5861	0.6307	0.01	0.01	0.01	0.6128	0.01
miR-543-y	23	AAACATTCGCGGTGCACTTCTTT	32	4	2	2	0	0	0	2	2	2	0	8	10	2.8168	0.8899	1.6797	0.01	0.01	0.01	0.6307	0.5668	0.4699	0.01	2.4511	3.3531
miR-485-x	23	AGAGGCTGGCCGTGATGAATTCG	31	4	2	2	0	0	0	0	2	3	0	5	13	2.8168	0.8899	1.6797	0.01	0.01	0.01	0.01	0.5668	0.7048	0.01	1.5319	4.359
miR-503-x	20	TAGCAGCGGGAACAGTTCTG	29	0	2	0	0	0	0	0	0	3	0	18	6	0.01	0.8899	0.01	0.01	0.01	0.01	0.01	0.01	0.7048	0.01	5.5149	2.0118
miR-3135-x	22	GGCTGGTCCGAGTGCAGTGGTG	28	0	3	0	0	0	0	0	0	7	2	16	0	0.01	1.3348	0.01	0.01	0.01	0.01	0.01	0.01	1.6446	0.4753	4.9021	0.01
miR-362-y	22	AACACACCTGTTCAAGGATTCT	26	5	0	2	0	0	0	0	0	4	0	6	9	3.521	0.01	1.6797	0.01	0.01	0.01	0.01	0.01	0.9398	0.01	1.8383	3.0177
miR-6567-y	20	CGAGGAGCGCGGAGCGGAGC	24	3	0	0	0	0	0	9	0	0	0	5	7	2.1126	0.01	0.01	0.01	0.01	0.01	2.8384	0.01	0.01	0.01	1.5319	2.3471
miR-1380-x	18	ACGTCCCTTCTGCCTGCA	21	2	0	0	0	5	6	2	3	3	0	0	0	1.4084	0.01	0.01	0.01	1.6434	1.9033	0.6307	0.8501	0.7048	0.01	0.01	0.01
miR-731-x	23	AATGACACGTTTTCTCCCGGATT	20	0	0	0	0	0	20	0	0	0	0	0	0	0.01	0.01	0.01	0.01	0.01	6.3444	0.01	0.01	0.01	0.01	0.01	0.01
miR-93-y	23	ACTGCTGAGCTAGCACTTCCCGA	18	0	2	0	0	0	0	0	0	3	0	7	6	0.01	0.8899	0.01	0.01	0.01	0.01	0.01	0.01	0.7048	0.01	2.1447	2.0118
miR-3099-y	22	TAGGCTGGAGAGAGGTTGGGGA	14	0	0	0	0	0	0	0	2	0	0	8	4	0.01	0.01	0.01	0.01	0.01	0.01	0.01	0.5668	0.01	0.01	2.4511	1.3412
miR-1824-y	19	AGTGATTGAGATTGGTGTA	12	0	0	0	4	3	2	3	0	0	0	0	0	0.01	0.01	0.01	0.9319	0.986	0.6344	0.9461	0.01	0.01	0.01	0.01	0.01
miR-4687-x	19	CAGCCTTCCTCCTGCACCC	10	0	0	0	2	6	2	0	0	0	0	0	0	0.01	0.01	0.01	0.4659	1.9721	0.6344	0.01	0.01	0.01	0.01	0.01	0.01
miR-1400-y	20	ATCCCACTCCCATCCATCGA	9	0	0	0	2	2	5	0	0	0	0	0	0	0.01	0.01	0.01	0.4659	0.6574	1.5861	0.01	0.01	0.01	0.01	0.01	0.01
miR-1419-x	18	ACCGGGTGCTGGAGATGT	8	0	0	0	2	4	2	0	0	0	0	0	0	0.01	0.01	0.01	0.4659	1.3147	0.6344	0.01	0.01	0.01	0.01	0.01	0.01
novel-m0024-3p	23	TTCTGTAGCCAGTCCTAGGAACT	21	0	4	0	5	4	4	2	0	0	0	0	2	0.01	1.7798	0.01	1.1648	1.3147	1.2689	0.6307	0.01	0.01	0.01	0.01	0.6706

## Sheet: lncRNA_special activation
id	ALV-J-1_fpkm	ALV-J-2_fpkm	ALV-J-3_fpkm	Co-infection-1_fpkm	Co-infection-2_fpkm	Co-infection-3_fpkm	IBDV-1_fpkm	IBDV-2_fpkm	IBDV-3_fpkm	Mock-1_fpkm	Mock-2_fpkm	Mock-3_fpkm	ALV-J-1_count	ALV-J-2_count	ALV-J-3_count	Co-infection-1_count	Co-infection-2_count	Co-infection-3_count	IBDV-1_count	IBDV-2_count	IBDV-3_count	Mock-1_count	Mock-2_count	Mock-3_count	Symbol	Description
MSTRG.11444.6	0.15	1.37	1.82	2.65	1.6	4.54	2.31	1.2	3.09	0.75	1.58	1.12	8.11	83.67	99.83	167.19	105.56	228.33	148.86	67.08	190.38	93.74	113.35	79.27	-	-
MSTRG.11771.1	0.11	0.11	0.36	0.96	0.38	1.2	0.42	0.33	0.21	0.16	0.09	0.25	10.75	11.59	35.41	107.82	44.28	107.5	48.47	33.35	22.71	35.94	11.97	32.08	-	-
MSTRG.12861.5	1.08	0.89	0.52	0.42	0.16	0.43	1.22	0.85	0.83	1.01	1.77	1.11	23.31	21.42	11.21	10.48	4.18	8.6	31.23	18.9	20.19	49.8	50.32	31.21	-	-
MSTRG.19546.10	0.58	0.98	0.41	0	0	0	0	1.27	0.51	0.22	1.07	0	30.91	59.19	22.3	0	0	0	0	70.04	30.69	27.32	75.88	0	-	-
MSTRG.19638.8	0	0.21	0.25	0	0	0	0.25	0	0.06	0	3.52	0.04	0	2.77	3.04	0	0	0	3.63	0	0.79	0	55.68	0.6	-	-
MSTRG.20703.12	0.15	0.7	0.36	1.07	0.55	0.46	0.47	0.7	0.56	0.35	0.27	0.23	29.28	156	72.17	246.34	133.35	85.28	111.79	143.71	127.31	158.75	71.03	59.79	-	-
MSTRG.22917.2	0.77	0.41	0.55	0.41	0.51	0.86	0.71	1.18	0.66	0.58	2.75	1.28	20.92	12.54	14.99	12.99	16.94	21.65	22.79	32.96	20.32	35.95	98.41	45.48	-	-
MSTRG.23804.1	3.29	2.41	2.65	1.69	1.52	1.66	2.64	2.68	2.33	2.25	2.9	2.33	439	362	358	263	247	205	420	368	353	690	511	406	-	-
MSTRG.24536.4	1.7	1.43	1.6	2.79	1.74	7.25	1.67	2.05	2.42	1.96	0.52	1.63	1794	1694	1701	3411	2237	7077	2097	2218	2897	4745	726	2233	-	-
MSTRG.25062.3	0.83	0.87	0.79	1.8	1.75	2.51	1.86	1.74	1.59	1.15	1.16	1.12	99	117	95	249.83	255	278	264	214	215	314	183	175	-	-
MSTRG.25787.1	2.24	0.92	7.55	4.09	4.34	4.31	3.75	2.51	5.95	1.67	0.72	2.85	94.22	43.39	320.46	199.51	222.21	167.76	187.54	108.54	283.64	160.68	39.91	155.93	-	-
MSTRG.25787.2	18.66	5.77	11.73	4.13	4.81	5.15	11.28	9.5	7.57	13.85	7.37	10.61	537.8	187.01	342.24	138.51	169.18	137.74	387.1	281.62	247.9	917.16	280.57	398.9	-	-
MSTRG.26283.6	8.85	11.08	8.98	1.41	0.74	2.03	52.48	42.96	47.85	35.13	18.63	6.17	189.46	266.59	194.49	35.01	19.39	40.32	1337.33	946.03	1162.79	1727.35	526.4	172.39	-	-
MSTRG.26283.7	12.76	19.91	5.78	0.19	0.28	2.33	43.71	29.08	89.77	94.13	9.52	2.13	219.07	384.49	100.51	3.82	5.77	37.11	893.83	513.77	1750.67	3713.62	215.97	47.8	-	-
MSTRG.26443.2	0.13	0.11	0.56	2.42	2.21	4.72	0.64	1.12	2.14	0.22	0.77	0.29	1	1	4.43	22	21.04	34.29	6	9	19	4	8	3	-	-
MSTRG.26546.9	1.16	13.83	1.19	1.01	1.17	0.58	1.04	2.72	1.69	2.82	11.46	0.97	17.78	237.74	18.34	17.94	21.78	8.26	18.84	42.81	29.28	99.15	231.38	19.33	-	-
MSTRG.26798.1	0.32	0.94	0.79	6.54	2.16	12.49	0.27	0.72	2.7	0.97	0.72	0.89	3	10	7.57	72	24.96	109.71	3	7	29	21	9	11	-	-
MSTRG.3469.7	2.79	2.72	2.21	5.43	4.22	6.47	4.51	4.89	5.74	2.99	3.22	3.49	301.78	330.87	242.29	683.01	555.69	649.1	581.16	543.56	705.34	743.31	459.77	492.31	-	-
MSTRG.3774.1	3.38	2.51	0.54	0	0.89	0.21	2.36	0.48	0.88	1.24	6.03	1.14	17	14.18	2.77	0	5.44	1	14.13	2.46	5	14.34	40.02	7.45	-	-
MSTRG.4404.2	0.84	0.93	0.44	1.58	1.98	3.51	1.34	1.44	1.98	0.88	0.92	1.12	71	88	38	155	204	275	135	125	190	171	103	123	-	-
MSTRG.5137.4	1.09	0.86	0.64	0.48	0.3	0.49	0	0.75	0	3.47	2.44	0.27	40.6	35.76	24.16	20.68	13.58	16.81	0	28.48	0	295.87	119.48	13.17	-	-
MSTRG.5400.5	0.47	0.18	0.9	1.27	1.71	3.08	1.07	1.39	1.77	0.88	0.93	0.84	35.5	15.46	68.63	111	157.11	215.14	96.18	107.94	151.37	152.95	92.12	82.48	-	-
MSTRG.5684.12	1.43	1.39	1.23	2.37	1.76	4.05	2.2	1.65	2.73	1.47	1.24	1.56	722.26	788.17	627.44	1387.11	1077.66	1891.45	1318.53	852.87	1558.22	1703.32	822.88	1025.73	-	-
MSTRG.5833.6	0.19	0.27	0.19	0.76	0.17	0.64	0.3	0.29	0.07	0.18	0.04	0.25	108.56	175.27	106.98	507.82	119.14	339.61	207.11	173.33	48.58	240.29	33.6	183.16	-	-
MSTRG.5834.2	2.63	2.88	2.3	4.68	3.78	7.57	3.78	4.66	5.92	2.94	1.01	3.14	605	745.61	535	1252	1060	1616.01	1034.3	1103.04	1544.87	1551.48	306	943.01	-	-
MSTRG.5915.19	1.45	1.24	1.1	3.77	2.17	5.58	2.28	2.52	3.66	1.9	0.65	1.88	218	210	167.68	660.31	399.85	780.26	409.95	391.65	627	659	129.55	369	-	-
MSTRG.6230.3	3.51	6.65	1.94	2.1	1.32	3.08	3.84	2.9	0.89	3.31	4.8	3.01	73.72	156.84	41.14	51.13	33.9	60.01	95.86	62.6	21.15	159.81	133.04	82.41	-	-
MSTRG.8623.2	1.95	0	0	3.92	7.99	0	0	0	0	0	0.15	0	10.24	0	0	24	51.23	0	0	0	0	0	1.02	0	-	-
MSTRG.9448.2	1.67	0.98	0.93	3.57	1.91	3.01	2.67	2.75	2.34	1.68	0.72	1.44	260.76	172.92	147.84	649.33	364.94	437.03	496.12	441.44	415.53	603.72	148.5	293.44	-	-
MSTRG.9808.15	0	0	0	0.08	0.08	0.11	0	0	0	0	0	0	0	0	0	70.31	76.2	80.53	0	0	0	0	0	0	-	-
MSTRG.9907.3	1.19	0.59	1.54	0.71	0.6	2.11	1.31	2.02	2.89	1.93	1.47	3.53	31.71	17.55	41.36	21.88	19.38	51.96	41.31	55.28	87.39	117.76	51.76	122.57	-	-
XR_001463394.2	0.21	0.04	0.19	0.11	0.13	0.28	0.29	0.16	0.23	0.34	0.33	0.34	28.71	6.44	27.55	18.47	22.92	35.92	48.3	22.83	36.18	107.86	60.38	62.68	LOC101751974	uncharacterized LOC101751974%2C transcript variant X2
XR_001463661.2	0.1	0	0	0	0	0	0	0.12	0	0.19	0.21	0.16	6	0	0	0	0	0	0	6.97	0	25	15.96	11.97	LOC107051779	uncharacterized LOC107051779%2C transcript variant X3
XR_001463967.2	0	0	0	0	0	0	0.01	0	0.03	0	0.06	0.09	0	0	0	0	0	0	2.9	0	5.55	0	13	20.51	LOC101750669	uncharacterized LOC101750669%2C transcript variant X2
XR_001464153.2	0.15	0.07	0	0	0	0.08	0.37	0.07	0.06	0.32	1.06	0.23	2	1	0	0	0	1	6	1	1	10	19	4	LOC107052042	uncharacterized LOC107052042
XR_001464270.2	0	0	0	0.05	0	0.33	0	0	0	0	0	0	0	0	0	8.35	0	42.58	0	0	0	0	0	0	LOC107052100	uncharacterized LOC107052100%2C transcript variant X6
XR_001464279.2	0	0	0	0	0.34	0	0	0	0	0	0	0	0	0	0	0	59.22	0	0	0	0	0	0	0	LOC107052100	uncharacterized LOC107052100%2C transcript variant X8
XR_001464515.2	0	0	0.13	0	0	0	0.11	0	0.15	0.12	0	0.38	0	0	9.75	0	0	0	9.47	0	13.2	20.23	0	37.72	LOC101749173	uncharacterized LOC101749173%2C transcript variant X1
XR_001464695.2	0.15	0.12	0.12	0.34	0.43	0.46	0.31	0.25	0.37	0.12	0.04	0.2	15	14	12	40	53	43	38	26	43	29	5	26	LOC107052298	uncharacterized LOC107052298
XR_001464773.2	0.26	0.22	0.36	0.78	0.6	1.23	0.6	0.36	0.49	0.17	0.34	0.27	23.33	22	32.78	81.6	66	102.71	64.57	33.69	50.26	34.39	41.01	31.68	LOC101748261	uncharacterized LOC101748261%2C transcript variant X1
XR_001464961.2	0	0.04	0	0	0	0	0	0.04	0.12	0.1	0.09	0.19	0	2	0	0	0	0	0	2	6	10	5.38	11	LOC107052476	uncharacterized LOC107052476%2C transcript variant X3
XR_001465201.2	0.11	0.17	0.18	0.26	0.38	0.23	0.18	0.12	0.49	0.09	0.09	0.11	18.98	31.6	31	51	78.42	36.22	36.03	21.14	94.26	34.64	21	25.33	LOC107052605	uncharacterized LOC107052605%2C transcript variant X1
XR_001465344.2	0.25	0	0	0	0	0	0.49	0	0.29	0.27	0.29	0.39	19.4	0	0	0	0	0	45.91	0	26.07	49.66	29.8	39.81	LOC101751084	uncharacterized LOC101751084%2C transcript variant X3
XR_001465345.2	0	0.14	0	0.25	0.23	0	0	0	0	0	0	0	0	12.05	0	22.7	22.25	0	0	0	0	0	0	0	LOC101751084	uncharacterized LOC101751084%2C transcript variant X1
XR_001465837.2	0.08	0.04	0.16	0.51	0.26	0.71	0.6	0.02	0.32	0.04	0	0.06	4	2	8	30	16	33	36	1	18	5	0	4	LOC101750057	uncharacterized LOC101750057
XR_001466257.2	0	0.06	0	0	0	0.23	0	0	0	0	0	0	0	18.75	0	0	0	60	0	0	0	0	0	0	LOC107053206	uncharacterized LOC107053206%2C transcript variant X3
XR_001466509.2	0	0	0.02	0	0	0	0.03	0.01	0	0.03	0.2	0.04	0	0	1	0	0	0	2	1	0	5	17	3	LOC107053349	uncharacterized LOC107053349
XR_001466513.2	0	0.03	0	0.03	0	0	0	0.04	0.03	0.08	0.11	0.04	0	7.26	0	7.24	0	0	0	7.25	7.31	37	29.07	11	LOC101748925	uncharacterized LOC101748925%2C transcript variant X1
XR_001466621.2	0.29	0.43	0.24	0.04	0	0.05	0.05	0.18	0.08	0.29	0.15	0.07	20	34	17	3	0	3	4	13	6	47	14	6	LOC107053423	uncharacterized LOC107053423
XR_001466689.2	0	0	0	0	0.37	0	0	0	0	0	0	0	0	0	0	0	65.23	0	0	0	0	0	0	0	LOC107053444	uncharacterized LOC107053444%2C transcript variant X2
XR_001467284.2	0.01	0.03	0.02	0.16	0.05	0.17	0.02	0.01	0.14	0.03	0.03	0.02	1.59	5.33	3.22	27.21	9.71	23.12	4.09	2.25	24.24	9.53	5.47	2.92	LOC107053737	uncharacterized LOC107053737%2C transcript variant X1
XR_001467344.2	0	0.03	0.01	0.04	0.05	0.08	0.04	0	0	0.01	0	0	0	6	1	8	11.49	14	10	0	0	3	0	0	LOC107053759	uncharacterized LOC107053759%2C transcript variant X4
XR_001467620.2	0	0	0.2	0.07	0.12	0.03	0	0	0	0	0	0	0	0	28.56	10.86	19.74	4.38	0	0	0	0	0	0	LOC107053874	uncharacterized LOC107053874%2C transcript variant X3
XR_001467672.2	0	0	0.08	0.27	0.19	0.38	0.23	0.08	0.1	0	0	0.03	0	0	2	8	6	9	7	2	3	0	0	1	LOC101749755	uncharacterized LOC101749755
XR_001467802.2	0	0	0.06	0	0	0	0	0	0.14	0.08	0.09	0	0	0	10.06	0	0	0	0	0	26.23	30.56	19.82	0	LOC101750415	uncharacterized LOC101750415%2C transcript variant X2
XR_001467995.1	0	0	0	0.03	0.09	0.26	0	0	0.04	0	0	0	0	0	0	2.08	5.83	12.86	0	0	2.16	0	0	0	LOC107054068	uncharacterized LOC107054068
XR_001469309.2	0	0	0	0.03	0.02	0.24	0	0	0	0	0	0	0	0	0	6.72	5.21	40.12	0	0	0	0	0	0	LOC101750578	uncharacterized LOC101750578%2C transcript variant X12
XR_001469356.2	0.56	0.66	0.59	0.38	0.39	0.37	0.57	0.87	0.66	0.51	0.53	0.7	258	339	274	201	219	155	308	409	344	530	321	416	LOC107054755	uncharacterized LOC107054755
XR_001469500.2	0.04	0.06	0	0	0	0	0	0.1	0	0.15	0.06	0.05	2.39	4.49	0	0	0	0	0	6.44	0	22.23	4.82	3.99	LOC100858152	uncharacterized LOC100858152%2C transcript variant X1
XR_001469588.2	0.34	0.1	0.11	0.1	0	0.06	0.43	0.72	0.25	0.3	0.69	0.57	6	2	2	2	0	1	9	13	5	12	16	13	LOC107054829	uncharacterized LOC107054829%2C transcript variant X1
XR_001469594.2	0	0.01	0	0.02	0.01	0.03	0	0	0.02	0	0	0	0	5	2	10	8	12	0	2	8	2	1	1	LOC107054831	uncharacterized LOC107054831
XR_001469616.2	0.08	0	0.31	0.25	0.71	0.3	0.08	0	0	0	0	0	3.82	0	15.49	14.2	42.41	13.49	4.46	0	0	0	0	0	LOC101747896	uncharacterized LOC101747896%2C transcript variant X3
XR_001469693.2	0.3	0.52	0.5	1.14	0.64	0.97	1.02	0.54	0.76	0.5	0.19	0.49	66.25	128	111.95	293.31	171.64	199	267	121.75	189.84	252	56.24	140.59	LOC107054889	uncharacterized LOC107054889%2C transcript variant X1
XR_001469695.2	0	0	0.03	0.08	0.06	0	0	0	0	0	0	0	0	0	6.05	19.41	15.36	0	0	0	0	0	0	0	LOC107054889	uncharacterized LOC107054889%2C transcript variant X6
XR_001469717.2	1.03	1	0	0	0	0	0.83	0.71	0.41	0	0.35	0.53	30.35	32.91	0	0	0	0	28.92	21.56	13.68	0	13.66	20.38	LOC107054896	uncharacterized LOC107054896%2C transcript variant X2
XR_001469801.2	0	0.27	0.15	0.65	0.43	0.71	0.48	0.46	0.26	0.17	0.26	0.3	0	37.46	18.04	91.8	64.14	80.27	69.94	57.57	36.54	46.97	41.8	47.27	LOC107054934	uncharacterized LOC107054934%2C transcript variant X3
XR_001469897.2	0.22	0.82	0.06	0.26	0.1	0	0.02	0.31	0.27	0.62	0.34	0.93	11	46	3	15.05	5.89	0	0.94	16	15	70.51	22.11	60	LOC768829	protein kinase (cAMP-dependent%2C catalytic) inhibitor beta%2C transcript variant X2
XR_001470202.2	2.48	4.62	1.81	2.89	4.26	2.42	3.62	3.67	4.42	5.32	6.31	4.89	42	88	31	57	88	38	73	64	85	207	141	108	LOC100858737	uncharacterized LOC100858737
XR_003071150.1	0.07	0.07	0.19	0	0.11	0.08	0.3	0.14	0.19	0.12	0.51	0.7	1.88	1.95	4.95	0	3.49	1.84	9.11	3.7	5.43	7.2	16.92	23	LOC107053357	uncharacterized LOC107053357%2C transcript variant X1
XR_003071199.1	0	0	0	0	0.06	0.07	0.08	0.02	0	0	0	0	0.03	0	0	0	18	16.47	23	5.16	0	0.19	0	0	LOC101747667	uncharacterized LOC101747667%2C transcript variant X2
XR_003071240.1	0.36	0.54	0.71	0.79	0.58	0.71	0.38	0.6	0.57	0.28	0.25	0.34	46	78	93	119	92	85	59	80	84	82	43	58	LOC107054786	uncharacterized LOC107054786
XR_003071409.1	0	0	0	0	0	0.13	0	0.05	0	0	0	0	0	0	0	0	0	50.67	0	23	0	0	0	0	LOC101749388	uncharacterized LOC101749388%2C transcript variant X11
XR_003071426.1	0	0	0	0.14	0	0	0	0	0	0	0	0	0	0	0	69.44	0	0	0	0	0	0	0	0	LOC101749388	uncharacterized LOC101749388%2C transcript variant X19
XR_003071433.1	0.08	0	0.02	0.21	0.36	0.32	0.16	0.19	0.06	0.07	0.11	0.1	34.68	0	10.28	109.94	192.5	131.4	82.58	88.04	28.55	73.11	63.24	59.54	LOC101749388	uncharacterized LOC101749388%2C transcript variant X23
XR_003071884.1	0.14	0	0.47	0	0	0	0.02	0	0.84	0.84	0.81	0.61	6.89	0	23.55	0	0	0	1.07	0	47.26	95.61	53.05	39.27	LOC107055206	uncharacterized LOC107055206%2C transcript variant X2
XR_003071895.1	13.67	7.58	9.45	6.82	8.43	9.83	0	14.91	5.77	9.35	29.79	14.56	83.31	51.96	58.26	48.33	62.67	55.61	0	93.48	39.92	130.98	239.73	115.82	LOC112530326	uncharacterized LOC112530326%2C transcript variant X2
XR_003071913.1	0.13	0.11	0	0	0	0	0	0.19	0.12	0.09	0	0.25	30.49	29.64	0	0	0	0	0	48	32.12	47.29	0	77.33	LOC101747934	uncharacterized LOC101747934%2C transcript variant X18
XR_003072159.1	0.12	0.08	0.12	0.47	0.22	0.58	0.18	0	0.11	0.1	0	0.05	4	3	4	18	9	18	7	0	4	8	0	2	LOC112530512	uncharacterized LOC112530512
XR_003072294.1	0.35	0	0.26	0	0	0	0	0.09	0	0.17	0.08	0	38.32	0	28.65	0	0	0	0	10.23	0	42.81	11.84	0	LOC101748371	uncharacterized LOC101748371%2C transcript variant X5
XR_003072407.1	0	0	0	0.08	0.06	0.4	0.04	0	0	0	0	0	0.48	0	0	12.31	9	49.86	5.59	0	0	0	0	0	LOC101750462	uncharacterized LOC101750462%2C transcript variant X9
XR_003072628.1	0	0	0	0.09	0.56	0	0.15	0	0	0	0	0	0	0	0	7.76	51.29	0	13.42	0	0	0	0	0	IGBP1L	interferon-induced guanylate-binding protein 1-like%2C transcript variant X1
XR_003072666.1	0.3	0.94	0.86	0.11	0.14	0.24	0.95	0.11	0.28	0.71	0.68	0.42	7.07	25.19	20.7	2.95	4.14	5.34	26.9	2.72	7.72	38.74	21.5	13.14	LOC100858973	TRAF family member-associated NF-kappa-B activator-like%2C transcript variant X1
XR_003073431.1	0.27	0.16	0.19	0	0	0	0.02	0.04	0.17	0.05	0.21	0.02	63.36	42.3	46.2	0	0	0	5.17	10.5	45.95	28.11	66	5.98	LOC107051702	uncharacterized LOC107051702%2C transcript variant X3
XR_003073654.1	0	0.02	0.01	0.03	0.03	0.03	0	0	0.01	0	0	0	0	3	1	6	6	4	0	0	1	0	0	0	LOC101749468	uncharacterized LOC101749468
XR_003073710.1	0	0	0	0.07	0	0.07	0	0	0	0	0	0	0	0	0	21.46	0	17.86	0	0	0	0	0	0	LOC107051649	uncharacterized LOC107051649%2C transcript variant X16
XR_003073722.1	0	0	0	0.02	0.07	0.04	0	0	0	0	0	0	0	0	0	5.99	25.32	11.62	0	0	0	0	0	0	LOC101750257	uncharacterized LOC101750257%2C transcript variant X11
XR_003073869.1	0	0	0.08	0.06	0	0.39	0	0.13	0.12	0	0	0	0	0	6.17	5.3	0	27.43	0	10.55	10.52	0	0	0	LOC101751084	uncharacterized LOC101751084%2C transcript variant X4
XR_003073870.1	0	0.03	0	0.13	0	0.07	0	0	0	0	0	0	0	6.18	0	28.84	0	12.44	0	0	0	0	0	0	LOC101751230	uncharacterized LOC101751230%2C transcript variant X1
XR_003074123.1	0	0	0	0	0.1	0	0.08	0	0	0	0	0	0	0	0	0	55.06	0	43.66	0	0	0	0	0	LOC112531940	uncharacterized LOC112531940%2C transcript variant X1
XR_003074331.1	0.24	0	0	0	0	0	0	0	0.27	0.11	0	1.15	6.33	0	0	0	0	0	0	0	7.84	6.54	0	39.13	LOC107052842	uncharacterized LOC107052842%2C transcript variant X12
XR_003074400.1	0	0	0.03	0	0	0	0.59	0.03	0	0.03	0.06	0.09	0	0	2.76	0	0	0	71.43	3	0	7.03	8	12.1	LOC101752258	uncharacterized LOC101752258%2C transcript variant X4
XR_003074510.1	0.05	0.02	0	0	0	0	0.06	0	0.11	0.06	0.01	0.04	11	6.6	0	0	0	0	16	0	29.93	33.27	3.32	13.28	LOC101747613	uncharacterized LOC101747613%2C transcript variant X1
XR_003074611.1	0.05	0.02	0.05	0	0	0	0.08	0.12	0.28	0.27	0.04	0.26	2	1	2	0	0	0	4.22	5.51	13.49	27.07	2	14.72	LOC107052981	uncharacterized LOC107052981%2C transcript variant X3
XR_003074668.1	0	0.03	0	0	0	0	0	0	0.05	0.02	0.04	0.06	0	19.89	0	0	0	0	0	0	28.28	19.92	29	38.53	LOC107052921	uncharacterized LOC107052921%2C transcript variant X1
XR_003075060.1	0	0	0	0.18	0.04	0.08	0	0	0	0	0	0	0	0	0	26.18	6.23	8.97	0	0	0	0	0	0	LOC107049676	uncharacterized LOC107049676%2C transcript variant X4
XR_003075373.1	0.1	0	0	0.07	0	0.04	0	0	0	0	0	0	28.04	0	0	22.36	0	10.7	0	0	0	0	0	0	LOC107053519	uncharacterized LOC107053519%2C transcript variant X7
XR_003075707.1	3.53	6.55	0.58	2.1	3.54	0.61	13.28	5.68	1.86	3.25	28.39	4.1	74.6	155.85	12.34	51.68	91.37	12.04	334.27	123.48	44.59	158.02	792.66	113.22	LOC112532623	uncharacterized LOC112532623
XR_003075739.1	0	0.87	0.64	0.62	0.72	1.47	0	0.61	0.81	2.43	15.09	0	0	21.59	14.35	16.09	19.5	30.26	0	13.94	20.32	123.92	441.86	0	LOC101751918	uncharacterized LOC101751918
XR_003075804.1	0	0.69	0	0.18	1.56	1.22	0.22	0	0	0	0	0	0	16.47	0	4.57	40.49	24.15	5.7	0	0	0	0	0	LOC107049565	uncharacterized LOC107049565%2C transcript variant X7
XR_003076297.1	0.09	0.26	0.18	0.31	0.33	0.21	0.09	0.14	0.25	0.07	0.08	0.15	15.79	53.1	33.28	66.19	73.61	36.28	19.67	26.56	53.3	29.02	19.18	35.84	RNF212B	ring finger protein 212B%2C transcript variant X13
XR_003076299.1	0.27	0.11	0	0	0	0	0	0.22	0	0.15	0	0.23	50	22.25	0	0	0	0	0	43.34	0	63.23	0	57.04	RNF212B	ring finger protein 212B%2C transcript variant X15
XR_003076320.1	0	0	0	0.23	1.17	0	0	0	0	0	0	0	0	0	0	52.47	277.08	0	0	0	0	0	0	0.13	RNF212B	ring finger protein 212B%2C transcript variant X26
XR_003076459.1	0.12	0	0	0	0	0	0	0	0.16	0	0.22	0.02	48.62	0	0	0	0	0	0	0	75.62	0	123.96	9.11	LOC107053920	uncharacterized LOC107053920%2C transcript variant X16
XR_003076527.1	0	0.08	0.4	0.3	0.16	0.36	0	0.32	0.16	0.08	0.09	0.1	0	22.4	98	85.92	48	80	0	80	45.1	46.54	30	31.17	LOC112532928	uncharacterized LOC112532928%2C transcript variant X2
XR_003076913.1	0.01	0.05	0.01	0.11	0.06	0.04	0.05	0.04	0.08	0.02	0.02	0	2	12	3	26.04	15	7.51	13	7.29	17	8	4	1.27	LOC112533146	uncharacterized LOC112533146%2C transcript variant X1
XR_003076982.1	0.27	0	0.45	0	0	0	0	0.32	0.06	0.14	0.66	0.59	10.68	0	18.23	0	0	0	0	13.08	2.53	12.71	34.53	30.7	LOC107050034	uncharacterized LOC107050034%2C transcript variant X1
XR_003077368.1	0.8	0	0	0	0	0	0	0	0.57	0.02	0.31	0	111.9	0	0	0.02	0	0	0	0	91.38	5.32	57.86	0	LOC107054342	uncharacterized LOC107054342%2C transcript variant X2
XR_003077474.1	0	0.02	0.04	0.28	0.1	0.28	0	0	0	0	0	0	0	1.07	2.28	19.94	7.33	15.51	0	0	0	0	0	0	LOC101751854	uncharacterized LOC101751854%2C transcript variant X5
XR_003077602.1	0	0	0	0	0	0.2	0	0	0	0	0	0	0	0	0	0	0	58.07	0	0	0	0	0	0	LOC101749758	uncharacterized LOC101749758%2C transcript variant X45
XR_212663.3	0.89	0.14	0.36	0.58	0.64	1.24	0.53	1.07	0.51	0.18	0.08	0.2	17	3	7	13	15	22	12	21	11	8	2	5	LOC101749715	uncharacterized LOC101749715

## Sheet: circRNA_special activation
id	ALV-J-1_rpm	ALV-J-2_rpm	ALV-J-3_rpm	Co-infection-1_rpm	Co-infection-2_rpm	Co-infection-3_rpm	IBDV-1_rpm	IBDV-2_rpm	IBDV-3_rpm	Mock-1_rpm	Mock-2_rpm	Mock-3_rpm	ALV-J-1_count	ALV-J-2_count	ALV-J-3_count	Co-infection-1_count	Co-infection-2_count	Co-infection-3_count	IBDV-1_count	IBDV-2_count	IBDV-3_count	Mock-1_count	Mock-2_count	Mock-3_count	source_gene	chr	strand	genomic_start	genomic_end	spliced_length	annot_type	circRNA
novel_circ_000013	0	307.361	0	512.978	790.045	146.671	420.787	130.617	567.601	0	0	0	0	2	0	5	8	1	4	1	5	0	0	0	ncbi_429466	NC_006089.5	-	98529646	98530406	557	annot_exons	novel
novel_circ_001196	0	0	0	307.787	1481.34	0	0	0	0	0	0	0	0	0	0	3	15	0	0	0	0	0	0	0	ncbi_423724	NC_006093.5	-	13233747	13260944	331	annot_exons	novel
novel_circ_001386	0	0	0	102.596	395.023	880.023	0	0	0	0	0	0	0	0	0	1	4	6	0	0	0	0	0	0	ncbi_420104	NC_006115.5	-	3073965	3080297	685	annot_exons	novel
novel_circ_001872	0	0	0	615.574	987.557	146.671	0	261.233	340.561	0	0	0	0	0	0	6	10	1	0	2	3	0	0	0	ncbi_416303	NC_006100.5	+	15199496	15206144	462	annot_exons	novel
novel_circ_002530	0	153.681	0	923.361	197.511	440.012	0	0	0	0	0	0	0	1	0	9	2	3	0	0	0	0	0	0	ncbi_416185	NC_006100.5	+	3297098	3305949	532	annot_exons	novel
novel_circ_002575	0	0	0	1128.55	296.267	586.682	0	130.617	454.081	0	0	0	0	0	0	11	3	4	0	1	4	0	0	0	ncbi_419878	NC_006113.5	-	3735510	3737008	449	annot_exons	novel
novel_circ_003320	0	307.361	551.876	718.17	296.267	733.353	105.197	130.617	454.081	0	0	0	0	2	3	7	3	5	1	1	4	0	0	0	ncbi_422058	NC_006090.5	-	109798536	109801958	177	annot_exons	novel
novel_circ_003649	194.742	153.681	735.835	0	0	146.671	0	522.466	0	669.892	1614.86	124.224	1	1	4	0	0	1	0	4	0	9	16	1	ncbi_396416	NC_006089.5	-	145732554	145739866	613	annot_exons	novel
novel_circ_004007	0	0	0	923.361	395.023	733.353	0	0	0	0	0	0	0	0	0	9	4	5	0	0	0	0	0	0	ncbi_395760	NC_006090.5	+	16420488	16422320	1833	one_exon	novel
novel_circ_004184	778.968	0	183.959	0	0	0	0	261.233	227.041	967.622	807.428	124.224	4	0	1	0	0	0	0	2	2	13	8	1	ncbi_424652	NC_006095.5	-	25344146	25351580	1301	annot_exons	novel
novel_circ_004364	0	0	0	512.978	1086.31	1173.36	210.393	653.083	113.52	74.4325	201.857	0	0	0	0	5	11	8	2	5	1	1	2	0	ncbi_396416	NC_006089.5	-	145704063	145711419	363	annot_exons	novel
novel_circ_004628	0	0	0	0	0	0	105.197	0	0	74.4325	1009.29	372.671	0	0	0	0	0	0	1	0	0	1	10	3	ncbi_422649	NC_006091.5	+	50285384	50288237	341	annot_exons	novel
novel_circ_004755	389.484	0	0	205.191	197.511	1026.69	0	0	0	0	0	0	2	0	0	2	2	7	0	0	0	0	0	0	NA	NC_006106.5	+	8390876	8396524	5649	intergenic	novel
novel_circ_004942	0	153.681	0	0	0	0	105.197	261.233	0	74.4325	302.786	1118.01	0	1	0	0	0	0	1	2	0	1	3	9	ncbi_421052	NC_006089.5	+	97990607	97994493	343	annot_exons	novel
novel_circ_005304	389.484	153.681	0	718.17	0	880.023	0	130.617	227.041	0	0	0	2	1	0	7	0	6	0	1	2	0	0	0	ncbi_100857569	NC_006088.5	+	51394	51727	237	annot_exons	novel
novel_circ_005355	0	0	183.959	205.191	395.023	733.353	0	0	0	0	0	0	0	0	1	2	4	5	0	0	0	0	0	0	ncbi_418779	NC_006088.5	+	146189490	146193790	639	annot_exons	novel
novel_circ_005586	0	1383.13	367.918	102.596	395.023	146.671	946.77	1044.93	794.642	1339.78	1110.21	1490.68	0	9	2	1	4	1	9	8	7	18	11	12	ncbi_430113	NC_028739.2	+	187705	188572	402	annot_exons	novel
novel_circ_005633	0	0	183.959	0	0	0	736.377	0	0	223.297	201.857	1242.24	0	0	1	0	0	0	7	0	0	3	2	10	ncbi_396208	NC_006115.5	-	1206857	1208000	246	annot_exons	novel
