# Supplementary material for: A Comprehensive Analysis of the ceRNA Network and Hub Genes in Avian Leukosis Virus Subgroup J and Infectious Bursal Disease Virus Superinfection
Source: Animals (Basel). 2024 Nov 28;14(23):3449. doi: 10.3390/ani14233449 (PMC11640342; doi:10.3390/ani14233449)
Supplement: Supplementary file 1 [file animals-14-03449-s001.zip › Supplementary Table S6_GO_synergistic activation.xls]

GO ID (level1)	GO Term (level1)	GO ID (level2)	GO Term (level2)	number_of_mRNA (All)	Genes_of_mRNA
GO:0008150	Biological Process	GO:0071840	cellular component organization or biogenesis	8	MSTRG.13833,ncbi_374242,ncbi_396538,ncbi_421286,ncbi_422780,ncbi_423684,ncbi_427821,ncbi_427991
GO:0008150	Biological Process	GO:0032502	developmental process	7	MSTRG.13833,ncbi_374242,ncbi_395713,ncbi_396219,ncbi_396538,ncbi_421286,ncbi_427991
GO:0008150	Biological Process	GO:0009987	cellular process	16	MSTRG.13833,ncbi_374242,ncbi_395713,ncbi_396219,ncbi_396538,ncbi_417304,ncbi_420964,ncbi_421286,ncbi_422780,ncbi_423684,ncbi_424033,ncbi_424839,ncbi_427438,ncbi_427821,ncbi_427991,ncbi_769087
GO:0008150	Biological Process	GO:0040007	growth	2	ncbi_374242,ncbi_396538
GO:0008150	Biological Process	GO:0044699	single-organism process	14	MSTRG.13833,ncbi_374242,ncbi_395713,ncbi_396219,ncbi_396538,ncbi_417304,ncbi_421286,ncbi_422780,ncbi_423684,ncbi_424839,ncbi_427438,ncbi_427821,ncbi_427991,ncbi_769087
GO:0008150	Biological Process	GO:0032501	multicellular organismal process	6	MSTRG.13833,ncbi_374242,ncbi_395713,ncbi_396538,ncbi_421286,ncbi_427991
GO:0008150	Biological Process	GO:0048519	negative regulation of biological process	3	ncbi_395713,ncbi_417304,ncbi_427821
GO:0008150	Biological Process	GO:0048518	positive regulation of biological process	3	ncbi_395713,ncbi_396219,ncbi_396538
GO:0008150	Biological Process	GO:0065007	biological regulation	10	ncbi_374242,ncbi_395713,ncbi_396219,ncbi_396538,ncbi_417304,ncbi_424033,ncbi_424839,ncbi_427821,ncbi_427991,ncbi_769087
GO:0008150	Biological Process	GO:0050789	regulation of biological process	9	ncbi_374242,ncbi_395713,ncbi_396219,ncbi_396538,ncbi_417304,ncbi_424033,ncbi_424839,ncbi_427821,ncbi_769087
GO:0008150	Biological Process	GO:0022610	biological adhesion	1	ncbi_418800
GO:0008150	Biological Process	GO:0023052	signaling	4	ncbi_374242,ncbi_395713,ncbi_396538,ncbi_424839
GO:0008150	Biological Process	GO:0040011	locomotion	1	ncbi_421286
GO:0008150	Biological Process	GO:0008152	metabolic process	10	ncbi_395713,ncbi_396219,ncbi_396538,ncbi_417304,ncbi_420964,ncbi_421286,ncbi_424033,ncbi_424839,ncbi_427438,ncbi_769087
GO:0008150	Biological Process	GO:0051179	localization	4	ncbi_395713,ncbi_396219,ncbi_396538,ncbi_417304
GO:0008150	Biological Process	GO:0050896	response to stimulus	5	ncbi_374242,ncbi_395713,ncbi_396538,ncbi_421286,ncbi_424839
GO:0003674	Molecular Function	GO:0098772	molecular function regulator	3	ncbi_395713,ncbi_396538,ncbi_769087
GO:0003674	Molecular Function	GO:0005198	structural molecule activity	1	ncbi_769087
GO:0003674	Molecular Function	GO:0000988	transcription factor activity, protein binding	1	ncbi_395713
GO:0003674	Molecular Function	GO:0001071	nucleic acid binding transcription factor activity	1	ncbi_395713
GO:0003674	Molecular Function	GO:0003824	catalytic activity	6	ncbi_396219,ncbi_417304,ncbi_420964,ncbi_421286,ncbi_422410,ncbi_424839
GO:0003674	Molecular Function	GO:0005488	binding	12	MSTRG.13833,ncbi_374242,ncbi_395713,ncbi_396219,ncbi_396538,ncbi_420964,ncbi_422780,ncbi_423684,ncbi_424033,ncbi_424839,ncbi_427438,ncbi_427821
GO:0003674	Molecular Function	GO:0060089	molecular transducer activity	1	ncbi_424033
GO:0005575	Cellular Component	GO:0044421	extracellular region part	3	ncbi_396219,ncbi_396538,ncbi_769087
GO:0005575	Cellular Component	GO:0005576	extracellular region	3	ncbi_396219,ncbi_396538,ncbi_769087
GO:0005575	Cellular Component	GO:0044420	extracellular matrix component	1	ncbi_396538
GO:0005575	Cellular Component	GO:0031012	extracellular matrix	1	ncbi_396538
GO:0005575	Cellular Component	GO:0044425	membrane part	6	ncbi_396219,ncbi_396538,ncbi_417304,ncbi_418800,ncbi_421286,ncbi_427991
GO:0005575	Cellular Component	GO:0043226	organelle	13	MSTRG.13833,ncbi_395713,ncbi_396219,ncbi_396538,ncbi_417304,ncbi_421100,ncbi_421286,ncbi_422277,ncbi_423684,ncbi_424033,ncbi_424839,ncbi_427438,ncbi_427821
GO:0005575	Cellular Component	GO:0016020	membrane	7	ncbi_396219,ncbi_396538,ncbi_417304,ncbi_418800,ncbi_421286,ncbi_424839,ncbi_427991
GO:0005575	Cellular Component	GO:0030054	cell junction	1	ncbi_418800
GO:0005575	Cellular Component	GO:0005623	cell	13	MSTRG.13833,ncbi_374242,ncbi_395713,ncbi_396219,ncbi_396538,ncbi_417304,ncbi_418800,ncbi_421100,ncbi_423684,ncbi_424033,ncbi_427438,ncbi_427821,ncbi_769087
GO:0005575	Cellular Component	GO:0044464	cell part	13	MSTRG.13833,ncbi_374242,ncbi_395713,ncbi_396219,ncbi_396538,ncbi_417304,ncbi_418800,ncbi_421100,ncbi_423684,ncbi_424033,ncbi_427438,ncbi_427821,ncbi_769087
GO:0005575	Cellular Component	GO:0044422	organelle part	4	MSTRG.13833,ncbi_417304,ncbi_423684,ncbi_427821
GO:0005575	Cellular Component	GO:0032991	macromolecular complex	2	ncbi_396219,ncbi_769087
