# Supplementary material for: A Comprehensive Analysis of the ceRNA Network and Hub Genes in Avian Leukosis Virus Subgroup J and Infectious Bursal Disease Virus Superinfection
Source: Animals (Basel). 2024 Nov 28;14(23):3449. doi: 10.3390/ani14233449 (PMC11640342; doi:10.3390/ani14233449)
Supplement: Supplementary file 1 [file animals-14-03449-s001.zip › Supplementary Table S7_KEGG_synergistic activation.xls]

KEGG_A_class	KEGG_B_class	Pathway	mRNA (14)	All (5983)	Pvalue	Qvalue	Pathway ID	Genes	K_IDs
Organismal Systems	Digestive system	Cholesterol metabolism	2	46	0.004962422	0.06057516	ko04979	ncbi_769087;ncbi_396219	K08767+K01059
Metabolism	Lipid metabolism	Glycerolipid metabolism	2	64	0.009436381	0.06057516	ko00561	ncbi_396219;ncbi_424839	K01059+K00901
Organismal Systems	Endocrine system	PPAR signaling pathway	2	65	0.009722962	0.06057516	ko03320	ncbi_769087;ncbi_396219	K08767+K01059
Human Diseases	Cardiovascular disease	Hypertrophic cardiomyopathy	1	5	0.01164907	0.06057516	ko05410	MSTRG.13833	K12567
Human Diseases	Cardiovascular disease	Dilated cardiomyopathy	1	5	0.01164907	0.06057516	ko05414	MSTRG.13833	K12567
Metabolism	Lipid metabolism	Glycerophospholipid metabolism	2	96	0.02045246	0.08862733	ko00564	ncbi_395650;ncbi_424839	K06124+K00901
Metabolism	Glycan biosynthesis and metabolism	Glycosaminoglycan biosynthesis - keratan sulfate	1	16	0.03683487	0.13681523	ko00533	ncbi_421286	K00741
Metabolism	Glycan biosynthesis and metabolism	Glycosphingolipid biosynthesis - lacto and neolacto series	1	25	0.05699676	0.18257078	ko00601	ncbi_421286	K00741
Metabolism	Metabolism of cofactors and vitamins	Folate biosynthesis	1	29	0.06583119	0.18257078	ko00790	ncbi_420964	K15631
Metabolism	Metabolism of cofactors and vitamins	Nicotinate and nicotinamide metabolism	1	31	0.07021953	0.18257078	ko00760	ncbi_427438	K00858
Organismal Systems	Immune system	Complement and coagulation cascades	1	59	0.1296804	0.28543060	ko04610	ncbi_395877	K03912
Organismal Systems	Nervous system	Long-term potentiation	1	60	0.1317372	0.28543060	ko04720	ncbi_422273	K04373
Organismal Systems	Endocrine system	Progesterone-mediated oocyte maturation	1	78	0.1679964	0.32659844	ko04914	ncbi_422273	K04373
Environmental Information Processing	Signaling molecules and interaction	ECM-receptor interaction	1	82	0.1758607	0.32659844	ko04512	ncbi_396538	K06254
Environmental Information Processing	Signal transduction	Phosphatidylinositol signaling system	1	96	0.2028454	0.33275829	ko04070	ncbi_424839	K00901
Cellular Processes	Cell growth and death	Oocyte meiosis	1	101	0.2122822	0.33275829	ko04114	ncbi_422273	K04373
Organismal Systems	Nervous system	Neurotrophin signaling pathway	1	111	0.2308455	0.33275829	ko04722	ncbi_422273	K04373
Cellular Processes	Transport and catabolism	Lysosome	1	121	0.249002	0.33275829	ko04142	ncbi_422410	K01374
Organismal Systems	Endocrine system	Insulin signaling pathway	1	129	0.2632397	0.33275829	ko04910	ncbi_107054319	K07189
Cellular Processes	Cell growth and death	Apoptosis	1	133	0.2702642	0.33275829	ko04210	ncbi_422410	K01374
Environmental Information Processing	Signal transduction	Phospholipase D signaling pathway	1	143	0.2875542	0.33275829	ko04072	ncbi_424839	K00901
Metabolism	Global and overview maps	Metabolic pathways	4	1183	0.2938917	0.33275829	ko01100	ncbi_421286;ncbi_427438;ncbi_395650;ncbi_424839	K00741+K00858+K06124+K00901
Environmental Information Processing	Signal transduction	mTOR signaling pathway	1	147	0.2943631	0.33275829	ko04150	ncbi_422273	K04373
Cellular Processes	Cellular community - eukaryotes	Tight junction	1	171	0.3339639	0.36179422	ko04530	ncbi_420962	K21111
Organismal Systems	Environmental adaptation	Thermogenesis	1	211	0.3954105	0.41122692	ko04714	ncbi_422273	K04373
Environmental Information Processing	Signal transduction	MAPK signaling pathway	1	279	0.4879368	0.48793680	ko04010	ncbi_422273	K04373
