# Supplementary material for: A Comprehensive Analysis of the ceRNA Network and Hub Genes in Avian Leukosis Virus Subgroup J and Infectious Bursal Disease Virus Superinfection
Source: Animals (Basel). 2024 Nov 28;14(23):3449. doi: 10.3390/ani14233449 (PMC11640342; doi:10.3390/ani14233449)
Supplement: Supplementary file 1 [file animals-14-03449-s001.zip › Supplementary Table S8_GO_special activation.xls]

GO ID (level1)	GO Term (level1)	GO ID (level2)	GO Term (level2)	number_of_mRNA (All)	Genes_of_mRNA
GO:0008150	Biological Process	GO:0023052	signaling	25	ncbi_100857561,ncbi_373967,ncbi_395180,ncbi_395314,ncbi_395470,ncbi_395509,ncbi_396119,ncbi_396431,ncbi_396487,ncbi_415377,ncbi_416361,ncbi_417529,ncbi_421175,ncbi_422531,ncbi_423162,ncbi_423473,ncbi_424980,ncbi_427787,ncbi_428436,ncbi_428761,ncbi_428906,ncbi_428980,ncbi_430019,ncbi_431264,ncbi_554217
GO:0008150	Biological Process	GO:0022610	biological adhesion	9	ncbi_373967,ncbi_395180,ncbi_395470,ncbi_395531,ncbi_395657,ncbi_415377,ncbi_418642,ncbi_420731,ncbi_424980
GO:0008150	Biological Process	GO:0040011	locomotion	10	ncbi_373967,ncbi_395180,ncbi_395509,ncbi_396487,ncbi_415476,ncbi_421002,ncbi_423162,ncbi_423473,ncbi_423802,ncbi_428980
GO:0008150	Biological Process	GO:0065007	biological regulation	43	ncbi_100857561,ncbi_373967,ncbi_395180,ncbi_395314,ncbi_395470,ncbi_395509,ncbi_395531,ncbi_396119,ncbi_396431,ncbi_396487,ncbi_415377,ncbi_415476,ncbi_416165,ncbi_416361,ncbi_417144,ncbi_417529,ncbi_417880,ncbi_418306,ncbi_418642,ncbi_418698,ncbi_419253,ncbi_420514,ncbi_421002,ncbi_421175,ncbi_422531,ncbi_423162,ncbi_423473,ncbi_423724,ncbi_423802,ncbi_424116,ncbi_424980,ncbi_427473,ncbi_427787,…
GO:0008150	Biological Process	GO:0048518	positive regulation of biological process	16	ncbi_373967,ncbi_395180,ncbi_395509,ncbi_396119,ncbi_396487,ncbi_415377,ncbi_415476,ncbi_418642,ncbi_421002,ncbi_422531,ncbi_423724,ncbi_424980,ncbi_427473,ncbi_428436,ncbi_428980,ncbi_554217
GO:0008150	Biological Process	GO:0050896	response to stimulus	30	ncbi_100857561,ncbi_101750363,ncbi_373967,ncbi_395180,ncbi_395470,ncbi_395509,ncbi_396119,ncbi_396431,ncbi_396487,ncbi_415377,ncbi_416361,ncbi_417529,ncbi_418797,ncbi_421175,ncbi_422531,ncbi_423162,ncbi_423473,ncbi_423802,ncbi_424302,ncbi_424980,ncbi_427473,ncbi_427787,ncbi_427971,ncbi_428436,ncbi_428761,ncbi_428906,ncbi_428980,ncbi_430019,ncbi_431264,ncbi_554217
GO:0008150	Biological Process	GO:0022414	reproductive process	6	ncbi_373967,ncbi_395180,ncbi_395509,ncbi_396119,ncbi_396431,ncbi_420183
GO:0008150	Biological Process	GO:0000003	reproduction	6	ncbi_373967,ncbi_395180,ncbi_395509,ncbi_396119,ncbi_396431,ncbi_420183
GO:0008150	Biological Process	GO:0007610	behavior	5	ncbi_373967,ncbi_395180,ncbi_395314,ncbi_396431,ncbi_418797
GO:0008150	Biological Process	GO:0040007	growth	6	ncbi_373967,ncbi_418797,ncbi_420183,ncbi_423724,ncbi_423802,ncbi_768680
GO:0008150	Biological Process	GO:0050789	regulation of biological process	40	ncbi_100857561,ncbi_373967,ncbi_395180,ncbi_395314,ncbi_395470,ncbi_395509,ncbi_395531,ncbi_396119,ncbi_396431,ncbi_396487,ncbi_415377,ncbi_415476,ncbi_416165,ncbi_416361,ncbi_417144,ncbi_417529,ncbi_418306,ncbi_418642,ncbi_419253,ncbi_420514,ncbi_421002,ncbi_421175,ncbi_422531,ncbi_423162,ncbi_423473,ncbi_423724,ncbi_423802,ncbi_424116,ncbi_424980,ncbi_427473,ncbi_427787,ncbi_428436,ncbi_428761,…
GO:0008150	Biological Process	GO:0099531	presynaptic process involved in synaptic transmission	1	ncbi_424980
GO:0008150	Biological Process	GO:0048519	negative regulation of biological process	13	ncbi_373967,ncbi_395180,ncbi_396119,ncbi_415377,ncbi_416361,ncbi_417529,ncbi_418306,ncbi_418642,ncbi_421002,ncbi_422531,ncbi_428906,ncbi_428980,ncbi_431264
GO:0008150	Biological Process	GO:0071840	cellular component organization or biogenesis	22	ncbi_101750363,ncbi_373967,ncbi_395180,ncbi_395314,ncbi_395509,ncbi_395531,ncbi_396119,ncbi_415476,ncbi_417012,ncbi_417144,ncbi_418256,ncbi_418306,ncbi_418642,ncbi_418797,ncbi_420514,ncbi_421002,ncbi_421175,ncbi_423059,ncbi_423473,ncbi_423724,ncbi_423802,ncbi_424980
GO:0008150	Biological Process	GO:0032501	multicellular organismal process	22	ncbi_373967,ncbi_395180,ncbi_395314,ncbi_395470,ncbi_395509,ncbi_396119,ncbi_396431,ncbi_415377,ncbi_415476,ncbi_418306,ncbi_418797,ncbi_420183,ncbi_422531,ncbi_423724,ncbi_423802,ncbi_424980,ncbi_428436,ncbi_428906,ncbi_428980,ncbi_431264,ncbi_431663,ncbi_554217
GO:0008150	Biological Process	GO:0002376	immune system process	8	ncbi_101750363,ncbi_373967,ncbi_395180,ncbi_395509,ncbi_396119,ncbi_415377,ncbi_428436,ncbi_554217
GO:0008150	Biological Process	GO:0044699	single-organism process	48	ncbi_100857561,ncbi_101750363,ncbi_373967,ncbi_395180,ncbi_395314,ncbi_395470,ncbi_395509,ncbi_395531,ncbi_396119,ncbi_396431,ncbi_396487,ncbi_415377,ncbi_415476,ncbi_416361,ncbi_416834,ncbi_417012,ncbi_417144,ncbi_417529,ncbi_418256,ncbi_418306,ncbi_418642,ncbi_418797,ncbi_420183,ncbi_420514,ncbi_421002,ncbi_421175,ncbi_422531,ncbi_422600,ncbi_422931,ncbi_423162,ncbi_423473,ncbi_423667,ncbi_4237…
GO:0008150	Biological Process	GO:0009987	cellular process	53	ncbi_100857561,ncbi_101750363,ncbi_373967,ncbi_395180,ncbi_395314,ncbi_395470,ncbi_395509,ncbi_395531,ncbi_396119,ncbi_396431,ncbi_396487,ncbi_415377,ncbi_415476,ncbi_416165,ncbi_416361,ncbi_416834,ncbi_417012,ncbi_417144,ncbi_417529,ncbi_418256,ncbi_418306,ncbi_418642,ncbi_418698,ncbi_418797,ncbi_419253,ncbi_420183,ncbi_420514,ncbi_421002,ncbi_421175,ncbi_422531,ncbi_422600,ncbi_422931,ncbi_4230…
GO:0008150	Biological Process	GO:0048511	rhythmic process	1	ncbi_415377
GO:0008150	Biological Process	GO:0032502	developmental process	17	ncbi_373967,ncbi_395180,ncbi_395314,ncbi_395470,ncbi_395509,ncbi_396119,ncbi_396431,ncbi_396487,ncbi_415377,ncbi_418306,ncbi_418797,ncbi_420183,ncbi_421002,ncbi_423724,ncbi_423802,ncbi_424980,ncbi_431264
GO:0008150	Biological Process	GO:0051179	localization	18	ncbi_373967,ncbi_395180,ncbi_395509,ncbi_396487,ncbi_415476,ncbi_416834,ncbi_417529,ncbi_418306,ncbi_420514,ncbi_421002,ncbi_423162,ncbi_423473,ncbi_423667,ncbi_424980,ncbi_428906,ncbi_428980,ncbi_769132,ncbi_770755
GO:0008150	Biological Process	GO:0051704	multi-organism process	2	ncbi_396431,ncbi_427971
GO:0008150	Biological Process	GO:0008152	metabolic process	32	ncbi_101748744,ncbi_373967,ncbi_395314,ncbi_395470,ncbi_395509,ncbi_396431,ncbi_396487,ncbi_415377,ncbi_415476,ncbi_416165,ncbi_416361,ncbi_417144,ncbi_417529,ncbi_418306,ncbi_418642,ncbi_419253,ncbi_419407,ncbi_420183,ncbi_421002,ncbi_422600,ncbi_422931,ncbi_423059,ncbi_423162,ncbi_423473,ncbi_423724,ncbi_423914,ncbi_424302,ncbi_427473,ncbi_427971,ncbi_428906,ncbi_428980,ncbi_768680
GO:0003674	Molecular Function	GO:0004871	signal transducer activity	9	ncbi_395509,ncbi_396431,ncbi_415377,ncbi_427787,ncbi_428906,ncbi_428980,ncbi_430019,ncbi_431264,ncbi_431663
GO:0003674	Molecular Function	GO:0060089	molecular transducer activity	9	ncbi_395470,ncbi_395509,ncbi_415377,ncbi_427787,ncbi_428906,ncbi_428980,ncbi_430019,ncbi_431264,ncbi_431663
GO:0003674	Molecular Function	GO:0005488	binding	39	ncbi_101750363,ncbi_373967,ncbi_395180,ncbi_395470,ncbi_395509,ncbi_395531,ncbi_396119,ncbi_396431,ncbi_396487,ncbi_415377,ncbi_415476,ncbi_416165,ncbi_416361,ncbi_416834,ncbi_417144,ncbi_417529,ncbi_418642,ncbi_418698,ncbi_419253,ncbi_419407,ncbi_421002,ncbi_421175,ncbi_422600,ncbi_423059,ncbi_423162,ncbi_423473,ncbi_423724,ncbi_423914,ncbi_424116,ncbi_424302,ncbi_424980,ncbi_427971,ncbi_428002,…
GO:0003674	Molecular Function	GO:0003824	catalytic activity	21	ncbi_101748744,ncbi_395314,ncbi_395509,ncbi_416165,ncbi_416361,ncbi_416834,ncbi_417144,ncbi_417529,ncbi_418306,ncbi_419407,ncbi_420183,ncbi_421175,ncbi_422600,ncbi_423473,ncbi_423914,ncbi_424116,ncbi_424280,ncbi_424302,ncbi_427473,ncbi_427971,ncbi_768680
GO:0003674	Molecular Function	GO:0098772	molecular function regulator	3	ncbi_373967,ncbi_416165,ncbi_418642
GO:0003674	Molecular Function	GO:0005215	transporter activity	4	ncbi_101750363,ncbi_416834,ncbi_420514,ncbi_423667
GO:0003674	Molecular Function	GO:0001071	nucleic acid binding transcription factor activity	2	ncbi_396431,ncbi_415377
GO:0005575	Cellular Component	GO:0016020	membrane	30	ncbi_100857561,ncbi_100858171,ncbi_101750363,ncbi_395180,ncbi_395470,ncbi_395509,ncbi_396487,ncbi_415476,ncbi_416834,ncbi_417386,ncbi_417529,ncbi_417880,ncbi_418698,ncbi_418797,ncbi_420183,ncbi_420514,ncbi_421175,ncbi_423059,ncbi_423667,ncbi_424980,ncbi_427473,ncbi_427787,ncbi_428436,ncbi_428906,ncbi_428980,ncbi_430019,ncbi_431264,ncbi_431663,ncbi_554217,ncbi_770755
GO:0005575	Cellular Component	GO:0044425	membrane part	23	ncbi_100857561,ncbi_100858171,ncbi_101750363,ncbi_395180,ncbi_395470,ncbi_395509,ncbi_396487,ncbi_416834,ncbi_417386,ncbi_418698,ncbi_418797,ncbi_420183,ncbi_423059,ncbi_424980,ncbi_427787,ncbi_428436,ncbi_428906,ncbi_428980,ncbi_430019,ncbi_431264,ncbi_431663,ncbi_554217,ncbi_770755
GO:0005575	Cellular Component	GO:0031012	extracellular matrix	3	ncbi_395531,ncbi_395657,ncbi_427971
GO:0005575	Cellular Component	GO:0044420	extracellular matrix component	1	ncbi_395531
GO:0005575	Cellular Component	GO:0044421	extracellular region part	4	ncbi_373967,ncbi_395531,ncbi_422531,ncbi_423802
GO:0005575	Cellular Component	GO:0005576	extracellular region	4	ncbi_373967,ncbi_395531,ncbi_422531,ncbi_423802
GO:0005575	Cellular Component	GO:0045202	synapse	1	ncbi_424980
GO:0005575	Cellular Component	GO:0043226	organelle	35	ncbi_101750363,ncbi_373967,ncbi_395180,ncbi_395314,ncbi_395470,ncbi_395531,ncbi_396119,ncbi_396431,ncbi_396487,ncbi_415377,ncbi_415476,ncbi_416165,ncbi_416834,ncbi_417012,ncbi_417144,ncbi_417529,ncbi_417880,ncbi_418642,ncbi_418698,ncbi_419253,ncbi_420514,ncbi_420731,ncbi_421002,ncbi_421175,ncbi_422600,ncbi_423162,ncbi_423473,ncbi_424302,ncbi_427473,ncbi_428002,ncbi_428761,ncbi_428906,ncbi_431663,…
GO:0005575	Cellular Component	GO:0044422	organelle part	12	ncbi_396431,ncbi_396487,ncbi_415476,ncbi_416834,ncbi_417144,ncbi_417529,ncbi_417880,ncbi_419253,ncbi_421175,ncbi_423473,ncbi_427473,ncbi_770755
GO:0005575	Cellular Component	GO:0031974	membrane-enclosed lumen	2	ncbi_417144,ncbi_427473
GO:0005575	Cellular Component	GO:0030054	cell junction	1	ncbi_396487
GO:0005575	Cellular Component	GO:0005623	cell	37	ncbi_101750363,ncbi_373967,ncbi_395180,ncbi_395314,ncbi_395470,ncbi_395509,ncbi_395531,ncbi_396119,ncbi_396431,ncbi_396487,ncbi_415377,ncbi_415476,ncbi_416165,ncbi_416834,ncbi_417012,ncbi_417144,ncbi_417529,ncbi_418642,ncbi_418698,ncbi_418797,ncbi_419253,ncbi_420183,ncbi_420514,ncbi_420731,ncbi_421002,ncbi_421175,ncbi_423162,ncbi_423473,ncbi_424302,ncbi_424980,ncbi_427473,ncbi_428002,ncbi_428761,…
GO:0005575	Cellular Component	GO:0044464	cell part	37	ncbi_101750363,ncbi_373967,ncbi_395180,ncbi_395314,ncbi_395470,ncbi_395509,ncbi_395531,ncbi_396119,ncbi_396431,ncbi_396487,ncbi_415377,ncbi_415476,ncbi_416165,ncbi_416834,ncbi_417012,ncbi_417144,ncbi_417529,ncbi_418642,ncbi_418698,ncbi_418797,ncbi_419253,ncbi_420183,ncbi_420514,ncbi_420731,ncbi_421002,ncbi_421175,ncbi_423162,ncbi_423473,ncbi_424302,ncbi_424980,ncbi_427473,ncbi_428002,ncbi_428761,…
GO:0005575	Cellular Component	GO:0032991	macromolecular complex	9	ncbi_100857561,ncbi_395470,ncbi_396431,ncbi_396487,ncbi_417144,ncbi_417529,ncbi_421002,ncbi_428761,ncbi_428980
