# Supplementary material for: A Comprehensive Analysis of the ceRNA Network and Hub Genes in Avian Leukosis Virus Subgroup J and Infectious Bursal Disease Virus Superinfection
Source: Animals (Basel). 2024 Nov 28;14(23):3449. doi: 10.3390/ani14233449 (PMC11640342; doi:10.3390/ani14233449)
Supplement: Supplementary file 1 [file animals-14-03449-s001.zip › Supplementary Table S9_KEGG_special activation.xls]

KEGG_A_class	KEGG_B_class	Pathway	mRNA (38)	All (5983)	Pvalue	Qvalue	Pathway ID	Genes	K_IDs
Environmental Information Processing	Signaling molecules and interaction	Neuroactive ligand-receptor interaction	7	292	0.00209793	0.1468551	ko04080	ncbi_427787;ncbi_396431;ncbi_428980;ncbi_431264;ncbi_428906;ncbi_427633;ncbi_430019	K04582+K08362+K04138+K04290+K03916+K04144+K04162
Environmental Information Processing	Signal transduction	Calcium signaling pathway	5	181	0.005352425	0.1873349	ko04020	ncbi_395509;ncbi_428906;ncbi_424116;ncbi_427633;ncbi_430019	K04363+K03916+K13755+K04144+K04162
Organismal Systems	Development and regeneration	Axon guidance	4	137	0.01062551	0.2479286	ko04360	ncbi_395180;ncbi_424336;ncbi_395291;ncbi_373967	K10031+K07522+K06754+K06839
Metabolism	Amino acid metabolism	Cysteine and methionine metabolism	2	41	0.02756978	0.4804612	ko00270	ncbi_416165;ncbi_422600	K00789+K09880
Metabolism	Metabolism of other amino acids	Glutathione metabolism	2	48	0.03688985	0.4804612	ko00480	ncbi_769847;ncbi_419121	K00799+K00681
Cellular Processes	Cell motility	Regulation of actin cytoskeleton	4	212	0.0441654	0.4804612	ko04810	ncbi_395470;ncbi_395509;ncbi_428906;ncbi_395180	K06591+K04363+K03916+K10031
Environmental Information Processing	Signaling molecules and interaction	Cell adhesion molecules	3	133	0.05149999	0.4804612	ko04514	ncbi_395470;ncbi_424336;ncbi_424980	K06591+K07522+K07378
Metabolism	Global and overview maps	Biosynthesis of amino acids	2	63	0.0602085	0.4804612	ko01230	ncbi_422931;ncbi_416165	K01807+K00789
Metabolism	Metabolism of other amino acids	Taurine and hypotaurine metabolism	1	10	0.06177358	0.4804612	ko00430	ncbi_419121	K00681
Metabolism	Lipid metabolism	Primary bile acid biosynthesis	1	15	0.09125079	0.6105504	ko00120	ncbi_420164	K07430
Environmental Information Processing	Signal transduction	TGF-beta signaling pathway	2	86	0.1030021	0.6105504	ko04350	ncbi_396119;ncbi_396361	K04661+K04667
Cellular Processes	Cellular community - eukaryotes	Gap junction	2	89	0.1090798	0.6105504	ko04540	ncbi_395509;ncbi_427633	K04363+K04144
Genetic Information Processing	Folding, sorting and degradation	Protein export	1	24	0.1420536	0.6105504	ko03060	ncbi_396487	K09490
Environmental Information Processing	Signal transduction	Sphingolipid signaling pathway	2	107	0.1473542	0.6105504	ko04071	ncbi_431264;ncbi_428906	K04290+K03916
Metabolism	Carbohydrate metabolism	Pentose phosphate pathway	1	26	0.1529617	0.6105504	ko00030	ncbi_422931	K01807
Environmental Information Processing	Signal transduction	Hedgehog signaling pathway - fly	1	26	0.1529617	0.6105504	ko04341	ncbi_416361	K08291
Cellular Processes	Transport and catabolism	Endocytosis	3	235	0.1862317	0.6105504	ko04144	ncbi_421532;ncbi_395509;ncbi_416361	K07879+K04363+K08291
Organismal Systems	Environmental adaptation	Circadian rhythm	1	33	0.190087	0.6105504	ko04710	ncbi_415377	K08532
Metabolism	Xenobiotics biodegradation and metabolism	Drug metabolism - cytochrome P450	1	36	0.2055083	0.6105504	ko00982	ncbi_769847	K00799
Cellular Processes	Cellular community - eukaryotes	Signaling pathways regulating pluripotency of stem cells	2	136	0.2135148	0.6105504	ko04550	ncbi_427287;ncbi_396361	K11488+K04667
Metabolism	Amino acid metabolism	Tryptophan metabolism	1	38	0.21563	0.6105504	ko00380	ncbi_424302	K01556
Organismal Systems	Immune system	Chemokine signaling pathway	2	139	0.2205515	0.6105504	ko04062	ncbi_395180;ncbi_416361	K10031+K08291
Metabolism	Xenobiotics biodegradation and metabolism	Metabolism of xenobiotics by cytochrome P450	1	39	0.2206436	0.6105504	ko00980	ncbi_769847	K00799
Metabolism	Lipid metabolism	Steroid hormone biosynthesis	1	40	0.225626	0.6105504	ko00140	ncbi_420164	K07430
Environmental Information Processing	Membrane transport	ABC transporters	1	40	0.225626	0.6105504	ko02010	ncbi_416834	K05656
Organismal Systems	Immune system	Intestinal immune network for IgA production	1	41	0.2305775	0.6105504	ko04672	ncbi_395180	K10031
Metabolism	Metabolism of cofactors and vitamins	Retinol metabolism	1	42	0.235498	0.6105504	ko00830	ncbi_420183	K11151
Organismal Systems	Excretory system	Endocrine and other factor-regulated calcium reabsorption	1	44	0.2452474	0.6122089	ko04961	ncbi_428906	K03916
Environmental Information Processing	Signal transduction	cGMP-PKG signaling pathway	2	153	0.2536294	0.6122089	ko04022	ncbi_428980;ncbi_428906	K04138+K03916
Organismal Systems	Immune system	Antigen processing and presentation	1	54	0.292207	0.6477211	ko04612	ncbi_396487	K09490
Organismal Systems	Sensory system	Taste transduction	1	56	0.3012514	0.6477211	ko04742	ncbi_424116	K13755
Organismal Systems	Immune system	Complement and coagulation cascades	1	59	0.3146074	0.6477211	ko04610	ncbi_428906	K03916
Organismal Systems	Endocrine system	Thyroid hormone synthesis	1	59	0.3146074	0.6477211	ko04918	ncbi_396487	K09490
Organismal Systems	Endocrine system	Renin secretion	1	59	0.3146074	0.6477211	ko04924	ncbi_424116	K13755
Metabolism	Xenobiotics biodegradation and metabolism	Drug metabolism - other enzymes	1	63	0.3320293	0.6622346	ko00983	ncbi_769847	K00799
Organismal Systems	Circulatory system	Cardiac muscle contraction	1	65	0.3405778	0.6622346	ko04260	ncbi_428420	K04863
Organismal Systems	Aging	Longevity regulating pathway - worm	1	69	0.3573564	0.6760797	ko04212	ncbi_769847	K00799
Cellular Processes	Cellular community - eukaryotes	Focal adhesion	2	205	0.3760519	0.6763183	ko04510	ncbi_395470;ncbi_395509	K06591+K04363
Environmental Information Processing	Signaling molecules and interaction	Cytokine-cytokine receptor interaction	2	215	0.3989054	0.6763183	ko04060	ncbi_396361;ncbi_395180	K04667+K10031
Environmental Information Processing	Signal transduction	cAMP signaling pathway	2	219	0.4079479	0.6763183	ko04024	ncbi_427633;ncbi_430019	K04144+K04162
Environmental Information Processing	Signaling molecules and interaction	ECM-receptor interaction	1	82	0.4090658	0.6763183	ko04512	ncbi_395470	K06591
Environmental Information Processing	Signal transduction	NF-kappa B signaling pathway	1	83	0.4128711	0.6763183	ko04064	ncbi_395180	K10031
Organismal Systems	Immune system	Natural killer cell mediated cytotoxicity	1	85	0.4204104	0.6763183	ko04650	ncbi_101750363	K07818
Organismal Systems	Immune system	Toll-like receptor signaling pathway	1	93	0.4496361	0.6763183	ko04620	ncbi_554217	K10168
Metabolism	Lipid metabolism	Glycerophospholipid metabolism	1	96	0.4602215	0.6763183	ko00564	ncbi_395314	K00623
Organismal Systems	Sensory system	Inflammatory mediator regulation of TRP channels	1	100	0.4740275	0.6763183	ko04750	ncbi_428906	K03916
Metabolism	Global and overview maps	Carbon metabolism	1	101	0.4774249	0.6763183	ko01200	ncbi_422931	K01807
Organismal Systems	Nervous system	Serotonergic synapse	1	101	0.4774249	0.6763183	ko04726	ncbi_430019	K04162
Organismal Systems	Immune system	Th17 cell differentiation	1	102	0.4808009	0.6763183	ko04659	ncbi_415377	K08532
Organismal Systems	Nervous system	Cholinergic synapse	1	106	0.494094	0.6763183	ko04725	ncbi_395314	K00623
Organismal Systems	Immune system	Leukocyte transendothelial migration	1	116	0.5258934	0.6763183	ko04670	ncbi_395180	K10031
Cellular Processes	Cell growth and death	Cell cycle	1	117	0.5289641	0.6763183	ko04110	ncbi_427473	K06639
Organismal Systems	Endocrine system	Thyroid hormone signaling pathway	1	117	0.5289641	0.6763183	ko04919	ncbi_396431	K08362
Organismal Systems	Nervous system	Dopaminergic synapse	1	119	0.5350476	0.6763183	ko04728	ncbi_427633	K04144
Environmental Information Processing	Signal transduction	MAPK signaling pathway	2	279	0.5350562	0.6763183	ko04010	ncbi_428420;ncbi_395509	K04863+K04363
Cellular Processes	Transport and catabolism	Lysosome	1	121	0.5410546	0.6763183	ko04142	ncbi_416834	K05656
Organismal Systems	Circulatory system	Adrenergic signaling in cardiomyocytes	1	131	0.5699739	0.6809713	ko04261	ncbi_428420	K04863
Cellular Processes	Cell growth and death	Apoptosis	1	133	0.575541	0.6809713	ko04210	ncbi_101750363	K07818
Organismal Systems	Immune system	NOD-like receptor signaling pathway	1	137	0.5864655	0.6809713	ko04621	ncbi_428199	K20909
Environmental Information Processing	Signal transduction	Wnt signaling pathway	1	138	0.5891535	0.6809713	ko04310	ncbi_422531	K02165
Environmental Information Processing	Signal transduction	Phospholipase D signaling pathway	1	143	0.6023406	0.6809713	ko04072	ncbi_395509	K04363
Environmental Information Processing	Signal transduction	JAK-STAT signaling pathway	1	148	0.6151152	0.6809713	ko04630	ncbi_395509	K04363
Environmental Information Processing	Signal transduction	PI3K-Akt signaling pathway	2	323	0.6163018	0.6809713	ko04151	ncbi_395470;ncbi_395509	K06591+K04363
Organismal Systems	Endocrine system	Oxytocin signaling pathway	1	154	0.6299179	0.6809713	ko04921	ncbi_428420	K04863
Genetic Information Processing	Folding, sorting and degradation	Protein processing in endoplasmic reticulum	1	155	0.6323305	0.6809713	ko04141	ncbi_396487	K09490
Metabolism	Nucleotide metabolism	Purine metabolism	1	182	0.69198	0.7333708	ko00230	ncbi_424116	K13755
Environmental Information Processing	Signal transduction	Rap1 signaling pathway	1	187	0.7019406	0.7333708	ko04015	ncbi_395509	K04363
Environmental Information Processing	Signal transduction	Ras signaling pathway	1	203	0.7317524	0.7532745	ko04014	ncbi_395509	K04363
Metabolism	Global and overview maps	Metabolic pathways	6	1183	0.7907597	0.8022200	ko01100	ncbi_422931;ncbi_420183;ncbi_424302;ncbi_416165;ncbi_419121;ncbi_422600	K01807+K11151+K01556+K00789+K00681+K09880
Organismal Systems	Sensory system	Olfactory transduction	1	295	0.8544929	0.8544929	ko04740	ncbi_424116	K13755
